# Supplementary material for: Central role of Tim17 in mitochondrial presequence protein translocation
Source: Nature. 2023 Aug 1;621(7979):627–34. doi: 10.1038/s41586-023-06477-8 (PMC10511324; doi:10.1038/s41586-023-06477-8)
Supplement: Supplementary file 4 — Source Data Extended Data Fig. 2 [file 41586_2023_6477_MOESM4_ESM.xlsx]

## Sheet: ED Fig. 2d
Extended Data Fig. 2
Panel d
	Tim17 WT	Raw data (rel. fluorescence, a.u.)			Normalised to 0 sec					Tim17 N64L	Raw data (rel. fluorescence, a.u.)			Normalised to 0 sec					Tim17 S114L	Raw data (rel. fluorescence, a.u.)			Normalised to 0 sec
	Time (sec)	Replicate 1	Replicate 2	Replicate 3	Replicate 1	Replicate 2	Replicate 3	Average Rep. 1 to 3		Time (sec)	Replicate 1	Replicate 2	Replicate 3	Replicate 1	Replicate 2	Replicate 3	Average Rep. 1 to 3		Time (sec)	Replicate 1	Replicate 2	Replicate 3	Replicate 1	Replicate 2	Replicate 3	Average Rep. 1 to 3
	0	7.9657	8.19153	7.84088	1	1	1	1		0	7.86835	7.86591	7.86774	1	1	1	1		0	7.92053	7.83936	8.18115	1	1	1	1
	1	7.92511	8.15948	7.84729	0.994904	0.996087	1.00082	0.99727		1	7.90009	7.85889	7.91779	1.00403	0.999108	1.00636	1.00317		1	7.91687	7.78595	8.19458	0.999538	0.993187	1.00164	0.998122
	2	7.94189	8.15033	7.83508	0.997011	0.99497	0.99926	0.997081		2	7.91748	7.93671	7.87506	1.00624	1.009	1.00093	1.00539		2	7.89398	7.79602	8.16193	0.996648	0.994471	0.997651	0.996257
	3	7.94708	8.16528	7.82501	0.997662	0.996795	0.997976	0.997478		3	7.89246	7.87323	7.8476	1.00306	1.00093	0.99744	1.00048		3	7.92206	7.77618	8.16498	1.00019	0.991941	0.998024	0.996719
	4	7.95929	8.21747	7.84149	0.999195	1.00317	1.00008	1.00081		4	7.83691	7.87781	7.86957	0.996004	1.00151	1.00023	0.99925		4	7.8949	7.8183	8.19977	0.996764	0.997314	1.00228	0.998785
	5	7.91992	8.15582	7.81433	0.994253	0.995641	0.996614	0.995502		5	7.77191	7.84393	7.86713	0.987743	0.997206	0.999922	0.994957		5	7.91809	7.77466	8.20221	0.999692	0.991747	1.00257	0.998004
	6	7.93793	8.17993	7.83356	0.996514	0.998584	0.999066	0.998055		6	7.82074	7.83173	7.87842	0.993949	0.995655	1.00136	0.996987		6	7.93549	7.78748	8.16376	1.00189	0.993382	0.997874	0.997715
	7	7.91595	8.16406	7.82104	0.993754	0.996647	0.99747	0.995957		7	7.82623	7.84546	7.8952	0.994647	0.9974	1.00349	0.998512		7	7.86194	7.78503	8.1781	0.992603	0.99307	0.999627	0.9951
	8	7.92999	8.1665	7.81769	0.995517	0.996944	0.997042	0.996501		8	7.84576	7.86133	7.85889	0.997129	0.999418	0.998875	0.998474		8	7.88696	7.78198	8.16284	0.995762	0.992681	0.997762	0.995401
	9	7.94983	8.16376	7.78748	0.998008	0.99661	0.99319	0.995936		9	7.83722	7.8537	7.86346	0.996044	0.998448	0.999456	0.997982		9	7.89429	7.80823	8.13812	0.996687	0.996029	0.99474	0.995819
	10	7.94678	8.0896	7.79724	0.997625	0.987557	0.994434	0.993205		10	7.89276	7.85492	7.88086	1.0031	0.998603	1.00167	1.00112		10	7.8775	7.80365	8.17688	0.994567	0.995445	0.999478	0.996497
	11	7.91229	3.65906	2.21375	0.993295	0.446688	0.282334	0.574106		11	4.62402	3.70178	3.20129	0.587673	0.470611	0.406888	0.488391		11	0.577393	3.1192	3.27698	0.0728983	0.39789	0.400552	0.290447
	12	7.91748	0.0125122	0.015564	0.993947	0.00152746	0.00198498	0.332486		12	0.0241089	0.00915527	0.0119019	0.00306404	0.00116392	0.00151275	0.00191357		12	0.00915527	0.0158691	0.0234985	0.00115589	0.00202429	0.00287227	0.00201748
	13	0.00610352	0.0100708	0.0143433	0.000766225	0.00122942	0.0018293	0.00127498		13	0.0115967	0.00854492	0.0100708	0.00147384	0.00108632	0.00128001	0.00128006		13	0.00976563	0.012207	0.0198364	0.00123295	0.00155714	0.00242465	0.00173825
	14	0.00183105	0.00976563	0.0201416	0.000229867	0.00119216	0.00256879	0.00133027		14	0.0125122	0.00640869	0.00946045	0.00159019	0.000814742	0.00120244	0.00120246		14	0.00946045	0.0128174	0.0195313	0.00119442	0.00163501	0.00238735	0.00173893
	15	0.00183105	0.012207	0.0143433	0.000229867	0.0014902	0.0018293	0.00118312		15	0.0115967	0.00976563	0.0152588	0.00147384	0.00124151	0.00193941	0.00155159		15	0.0140381	0.0161743	0.0241089	0.00177237	0.00206322	0.00294688	0.00226082
	16	0.00244141	0.010376	0.0149536	0.00030649	0.00126667	0.00190713	0.0011601		16	0.00579834	0.00701904	0.00946045	0.000736919	0.000892337	0.00120244	0.000943897		16	0.00793457	0.00854492	0.0161743	0.00100177	0.00109	0.00197702	0.00135627
	17	0.00335693	0.00823975	0.0140381	0.000421423	0.00100589	0.00179037	0.00107256		17	0.00549316	0.00854492	0.0106812	0.000698134	0.00108632	0.00135759	0.00104735		17	0.00915527	0.00793457	0.0170898	0.00115589	0.00101215	0.00208892	0.00141899
	18	0.00152588	0.00946045	0.015564	0.000191556	0.00115491	0.00198498	0.00111048		18	0.00640869	0.00732422	0.00946045	0.00081449	0.000931134	0.00120244	0.000982687		18	0.00793457	0.00762939	0.0152588	0.00100177	0.000973216	0.00186512	0.00128004
	19	0.00213623	0.00854492	0.0149536	0.000268179	0.00104314	0.00190713	0.00107282		19	0.00640869	0.00671387	0.0100708	0.00081449	0.00085354	0.00128001	0.000982681		19	0.00793457	0.00762939	0.0183105	0.00100177	0.000973216	0.00223813	0.00140437
	20	0.000610352	0.00823975	0.015564	7.66225e-05	0.00100589	0.00198498	0.0010225		20	0.00579834	0.00732422	0.0112915	0.000736919	0.000931134	0.00143516	0.00103441		20	0.00823975	0.00915527	0.0186157	0.0010403	0.00116786	0.00227544	0.00149453
	21	0.00183105	0.00762939	0.0140381	0.000229867	0.000931375	0.00179037	0.000983872		21	0.00640869	0.00579834	0.00915527	0.00081449	0.000737148	0.00116365	0.000905095		21	0.00854492	0.00701904	0.0192261	0.00107883	0.000895359	0.00235005	0.00144141
	22	0.00152588	0.0109863	0.0134277	0.000191556	0.00134118	0.00171252	0.00108175		22	0.00579834	0.00671387	0.0088501	0.000736919	0.00085354	0.00112486	0.000905106		22	0.00823975	0.00823975	0.0183105	0.0010403	0.00105107	0.00223813	0.00144317
	23	0.00213623	0.00823975	0.0134277	0.000268179	0.00100589	0.00171252	0.00099553		23	0.00518799	0.00640869	0.010376	0.000659349	0.000814742	0.0013188	0.000930965		23	0.0088501	0.00823975	0.0177002	0.00111736	0.00105107	0.00216353	0.00144399
	24	0.00274658	0.00946045	0.0137329	0.000344801	0.00115491	0.00175145	0.00108372		24	0.00518799	0.00640869	0.0100708	0.000659349	0.000814742	0.00128001	0.000918034		24	0.00823975	0.00823975	0.0180054	0.0010403	0.00105107	0.00220084	0.00143074
	25	0.00152588	0.0088501	0.0146484	0.000191556	0.0010804	0.00186821	0.00104672		25	0.00457764	0.00579834	0.00915527	0.000581779	0.000737148	0.00116365	0.000827525		25	0.00854492	0.00762939	0.0167847	0.00107883	0.000973216	0.00205163	0.00136789
	26	2.86835	3.82813	2.04468	0.360088	0.467328	0.260772	0.362729		26	1.53534	1.54999	1.84113	0.195129	0.197052	0.23401	0.20873		26	3.24036	1.77551	2.61719	0.409109	0.226487	0.319905	0.3185
	27	4.7641	4.40186	4.05182	0.598077	0.537367	0.516756	0.550733		27	4.19067	3.92914	4.15527	0.532598	0.499515	0.52814	0.520085		27	3.83636	3.70361	3.79303	0.484356	0.472438	0.46363	0.473475
	28	4.56665	4.21875	3.90289	0.573289	0.515014	0.497762	0.528688		28	4.02191	3.7674	3.98621	0.51115	0.478953	0.506652	0.498919		28	3.68286	3.5321	3.62518	0.464976	0.45056	0.443114	0.452883
	29	4.36798	4.08295	3.7323	0.548349	0.498436	0.476005	0.507596		29	3.89954	3.60107	3.8092	0.495598	0.457807	0.484154	0.479187		29	3.4848	3.37128	3.45612	0.439971	0.430045	0.422449	0.430822
	30	4.20471	3.94592	3.57483	0.527852	0.481707	0.455922	0.488494		30	3.72925	3.44971	3.6618	0.473956	0.438565	0.46542	0.459313		30	3.35663	3.20374	3.32977	0.423789	0.408674	0.407005	0.413156
	31	4.03107	3.77869	3.45612	0.506053	0.461292	0.440782	0.469376		31	3.62152	3.31024	3.50983	0.460264	0.420834	0.446104	0.442401		31	3.2196	3.07892	3.17413	0.406488	0.392751	0.387981	0.39574
	32	3.88611	3.64624	3.33832	0.487855	0.445123	0.425758	0.452912		32	3.50464	3.17566	3.38806	0.44541	0.403724	0.430627	0.426587		32	3.09998	2.93488	3.03619	0.391385	0.374378	0.37112	0.378961
	33	3.71185	3.55072	3.21686	0.465979	0.433462	0.410268	0.43657		33	3.33862	3.07892	3.22998	0.42431	0.391426	0.410535	0.408757		33	2.96814	2.82104	2.94556	0.37474	0.359856	0.360042	0.364879
	34	3.60809	3.40973	3.0954	0.452953	0.416251	0.394777	0.421327		34	3.24097	2.93091	3.11188	0.4119	0.372609	0.395524	0.393344		34	2.83264	2.7005	2.79907	0.357633	0.34448	0.342136	0.348083
	35	3.43964	3.27759	3.0069	0.431806	0.400119	0.38349	0.405139		35	3.11462	2.82135	2.97791	0.395842	0.358681	0.378496	0.377673		35	2.72095	2.58301	2.68311	0.343531	0.329492	0.327962	0.333662
	36	3.33618	3.21411	2.87598	0.418818	0.39237	0.366793	0.39266		36	3.0191	2.72186	2.87201	0.383702	0.346032	0.365036	0.364923		36	2.5946	2.48718	2.60101	0.327579	0.317268	0.317927	0.320925
	37	3.19519	3.0719	2.78625	0.401119	0.375009	0.355349	0.377159		37	2.9187	2.61505	2.7774	0.370942	0.332454	0.353011	0.352136		37	2.50732	2.40875	2.47986	0.31656	0.307264	0.303119	0.308981
	38	3.10516	2.99072	2.70233	0.389816	0.365099	0.344646	0.366521		38	2.84119	2.49847	2.67273	0.361091	0.317633	0.339707	0.339477		38	2.38525	2.28516	2.40479	0.301148	0.291498	0.293943	0.29553
	39	3.00507	2.89917	2.58575	0.377251	0.353923	0.329778	0.353651		39	2.71698	2.44171	2.59094	0.345305	0.310417	0.329312	0.328344		39	2.30774	2.20001	2.31689	0.291362	0.280636	0.283199	0.285066
	40	2.8949	2.78717	2.50916	0.363421	0.34025	0.32001	0.341227		40	2.65472	2.35809	2.48566	0.337392	0.299786	0.315931	0.317703		40	2.19269	2.11365	2.23267	0.276836	0.26962	0.272904	0.27312
	41	2.79388	2.71149	2.42981	0.350739	0.331011	0.30989	0.330547		41	2.57111	2.27386	2.4234	0.326766	0.289078	0.308017	0.307954		41	2.11853	2.04376	2.14691	0.267473	0.260705	0.262422	0.263533
	42	2.70966	2.6239	2.3764	0.340166	0.320319	0.303078	0.321188		42	2.48199	2.21313	2.3407	0.31544	0.281357	0.297506	0.298101		42	2.04803	1.98578	2.08008	0.258572	0.253309	0.254253	0.255378
	43	2.59674	2.54822	2.27295	0.32599	0.31108	0.289885	0.308985		43	2.41913	2.13989	2.23846	0.307451	0.272046	0.284511	0.288003		43	1.97205	1.89117	2.00073	0.24898	0.24124	0.244554	0.244925
	44	2.52625	2.45972	2.21893	0.317141	0.300276	0.282995	0.300137		44	2.33826	2.0636	2.17743	0.297173	0.262347	0.276754	0.278758		44	1.89117	1.82556	1.93146	0.238768	0.232871	0.236087	0.235909
	45	2.44904	2.39166	2.13776	0.307448	0.291967	0.272643	0.290686		45	2.28424	1.98273	2.08862	0.290307	0.252066	0.265466	0.26928		45	1.82098	1.76147	1.875	0.229906	0.224696	0.229185	0.227929
	46	2.3468	2.30469	2.07367	0.294613	0.28135	0.264469	0.280144		46	2.211	1.94214	2.01111	0.280999	0.246906	0.255615	0.261173		46	1.75446	1.70715	1.80023	0.221508	0.217767	0.220046	0.219773
	47	2.27112	2.25067	2.01111	0.285112	0.274756	0.25649	0.27212		47	2.14935	1.8634	1.95953	0.273164	0.236896	0.249059	0.253039		47	1.6803	1.65283	1.73462	0.212145	0.210837	0.212026	0.21167
	48	2.2052	2.19635	1.93573	0.276837	0.268125	0.246877	0.263946		48	2.10327	1.79535	1.89392	0.267308	0.228244	0.24072	0.245424		48	1.63696	1.60675	1.68762	0.206673	0.204959	0.206282	0.205971
	49	2.14264	2.13318	1.85181	0.268983	0.260413	0.236174	0.25519		49	2.02789	1.72852	1.82739	0.257727	0.219748	0.232264	0.23658		49	1.58173	1.53503	1.62598	0.1997	0.195811	0.198747	0.198086
	50	2.06329	2.06482	1.82098	0.259022	0.252068	0.232242	0.247777		50	1.96991	1.68427	1.76941	0.250359	0.214123	0.224894	0.229792		50	1.52069	1.47644	1.58356	0.191993	0.188337	0.193562	0.191297
	51	1.9928	2.00348	1.76453	0.250173	0.244579	0.225042	0.239931		51	1.92474	1.63208	1.7215	0.244618	0.207488	0.218805	0.223637		51	1.46271	1.44104	1.53534	0.184673	0.183821	0.187668	0.185387
	52	1.94672	1.9574	1.69342	0.244388	0.238954	0.215973	0.233105		52	1.86584	1.58997	1.67786	0.237132	0.202134	0.213258	0.217508		52	1.42242	1.39679	1.47827	0.179586	0.178177	0.180692	0.179485
	53	1.91406	1.88965	1.65985	0.240288	0.230683	0.211692	0.227554		53	1.8222	1.54266	1.60431	0.231586	0.19612	0.20391	0.210539		53	1.36749	1.3559	1.44135	0.172651	0.172961	0.176179	0.17393
	54	1.84235	1.8277	1.60736	0.231285	0.223121	0.204997	0.219801		54	1.76666	1.492	1.57715	0.224527	0.189679	0.200458	0.204888		54	1.32446	1.3269	1.38916	0.167219	0.169261	0.1698	0.16876
	55	1.79993	1.78864	1.58691	0.22596	0.218352	0.202389	0.215567		55	1.70624	1.46423	1.51581	0.216849	0.186149	0.192661	0.198553		55	1.27838	1.29883	1.35895	0.161401	0.165681	0.166107	0.164396
	56	1.72394	1.75293	1.53687	0.21642	0.213993	0.196007	0.208807		56	1.6684	1.42975	1.48499	0.212039	0.181765	0.188744	0.194183		56	1.24084	1.24969	1.31775	0.156661	0.159412	0.161071	0.159048
	57	1.67664	1.70929	1.4679	0.210482	0.208666	0.187211	0.20212		57	1.64001	1.38855	1.44043	0.208431	0.176528	0.183081	0.189346		57	1.18835	1.21307	1.27167	0.150034	0.154741	0.155439	0.153405
	58	1.63147	1.63666	1.42914	0.204812	0.199799	0.182268	0.195626		58	1.57227	1.33453	1.40137	0.199822	0.16966	0.178116	0.182533		58	1.17554	1.17035	1.25122	0.148417	0.149292	0.152939	0.150216
	59	1.57288	1.62292	1.3858	0.197457	0.198122	0.17674	0.190773		59	1.55304	1.29944	1.36627	0.197378	0.165199	0.173655	0.178744		59	1.12549	1.13434	1.19965	0.142098	0.144698	0.146636	0.144477
	60	1.52557	1.5918	1.37085	0.191517	0.194323	0.174834	0.186891		60	1.50879	1.28082	1.31927	0.191754	0.162832	0.167681	0.174089		60	1.08734	1.11969	1.17676	0.137281	0.142829	0.143838	0.141316
	61	1.49109	1.53809	1.31073	0.187189	0.187766	0.167166	0.180707		61	1.48315	1.24451	1.28204	0.188496	0.158216	0.162949	0.169887		61	1.06354	1.08276	1.14105	0.134276	0.138118	0.139473	0.137289
	62	1.4447	1.49628	1.28113	0.181365	0.182662	0.163391	0.175806		62	1.43738	1.20361	1.25244	0.182679	0.153016	0.159187	0.16496		62	1.01379	1.02905	1.12701	0.127995	0.131267	0.137757	0.13234
	63	1.39771	1.45874	1.24847	0.175466	0.178079	0.159226	0.170924		63	1.39984	1.1676	1.20117	0.177908	0.148438	0.15267	0.159672		63	0.994873	1.00983	1.09772	0.125607	0.128815	0.134177	0.129533
	64	1.35834	1.4151	1.20514	0.170524	0.172752	0.1537	0.165658		64	1.35376	1.13617	1.17798	0.172051	0.144442	0.149723	0.155405		64	0.965881	1.00128	1.073	0.121947	0.127725	0.131155	0.126942
	65	1.3205	1.38092	1.19354	0.165773	0.168579	0.15222	0.162191		65	1.34186	1.11206	1.14502	0.170539	0.141377	0.145534	0.152483		65	0.948792	0.989685	1.04248	0.119789	0.126246	0.127425	0.124486
	66	1.29333	1.34338	1.15204	0.162362	0.163996	0.146927	0.157762		66	1.31317	1.08826	1.11969	0.166893	0.138351	0.142314	0.149186		66	0.928955	0.954895	1.0141	0.117284	0.121808	0.123956	0.121016
	67	1.26648	1.31195	1.1264	0.158992	0.160159	0.143657	0.154269		67	1.27625	1.05469	1.09711	0.1622	0.134084	0.139444	0.145243		67	0.911255	0.940857	0.979614	0.11505	0.120017	0.11974	0.118269
	68	1.22284	1.2796	1.09314	0.153513	0.15621	0.139415	0.149713		68	1.24481	1.02539	1.0672	0.158205	0.130359	0.135643	0.141402		68	0.884399	0.927124	0.974121	0.111659	0.118265	0.119069	0.116331
	69	1.19629	1.24847	1.08185	0.15018	0.15241	0.137976	0.146855		69	1.20819	1.01379	1.04584	0.153551	0.128884	0.132928	0.138454		69	0.856628	0.889282	0.951538	0.108153	0.113438	0.116309	0.112633
	70	1.14471	1.22223	1.03668	0.143705	0.149207	0.132215	0.141709		70	1.17554	0.996399	1.02234	0.149401	0.126673	0.129941	0.135338		70	0.850525	0.875244	0.937195	0.107382	0.111647	0.114555	0.111195
	71	1.14044	1.1911	1.03394	0.143169	0.145406	0.131865	0.140147		71	1.16974	0.975647	0.985107	0.148664	0.124035	0.125208	0.132636		71	0.830688	0.853882	0.923767	0.104878	0.108922	0.112914	0.108905
	72	1.11328	1.17371	0.994568	0.139759	0.143283	0.126844	0.136629		72	1.14471	0.969543	0.960693	0.145483	0.123259	0.122105	0.130282		72	0.800171	0.831299	0.897217	0.101025	0.106042	0.109669	0.105578
	73	1.06964	1.13525	0.992737	0.134281	0.138588	0.12661	0.13316		73	1.12915	0.935669	0.958252	0.143505	0.118952	0.121795	0.128084		73	0.789185	0.809937	0.871582	0.0996379	0.103317	0.106535	0.103163
	74	1.04828	1.12213	0.953674	0.131599	0.136987	0.121628	0.130071		74	1.10535	0.917053	0.921936	0.140481	0.116586	0.117179	0.124749		74	0.772705	0.789795	0.850525	0.0975572	0.100747	0.103962	0.100755
	75	1.03546	1.08551	0.948486	0.12999	0.132516	0.120967	0.127824		75	1.07178	0.88501	0.921021	0.136214	0.112512	0.117063	0.12193		75	0.762329	0.790405	0.832825	0.0962472	0.100825	0.101798	0.0996235
	76	0.995178	1.05988	0.925598	0.124933	0.129387	0.118048	0.124123		76	1.04645	0.882568	0.899353	0.132995	0.112202	0.114309	0.119835		76	0.737915	0.76416	0.821228	0.0931649	0.0974773	0.100381	0.0970076
	77	0.970154	1.0611	0.906677	0.121791	0.129536	0.115635	0.122321		77	1.02783	0.867615	0.88501	0.130628	0.110301	0.112486	0.117805		77	0.732727	0.750732	0.814819	0.0925098	0.0957645	0.0995971	0.0959571
	78	0.947266	1.03271	0.88562	0.118918	0.12607	0.112949	0.119313		78	1.008	0.851135	0.858459	0.128108	0.108206	0.109111	0.115142		78	0.713501	0.749817	0.797119	0.0900825	0.0956477	0.0974336	0.0943879
	79	0.933228	1.02417	0.863342	0.117156	0.125028	0.110108	0.117431		79	0.98877	0.832825	0.855713	0.125664	0.105878	0.108762	0.113435		79	0.697632	0.737305	0.801392	0.088079	0.0940517	0.0979559	0.0933622
	80	0.9198	0.999146	0.848389	0.11547	0.121973	0.108201	0.115215		80	0.967407	0.83374	0.821838	0.122949	0.105994	0.104457	0.111133		80	0.698853	0.723877	0.772705	0.0882331	0.0923388	0.0944494	0.0916738
	81	0.900879	0.98877	0.82428	0.113095	0.120706	0.105126	0.112976		81	0.938416	0.808411	0.81543	0.119265	0.102774	0.103642	0.10856		81	0.67749	0.717163	0.761414	0.0855359	0.0914823	0.0930693	0.0900292
	82	0.876465	0.95459	0.811462	0.11003	0.116534	0.103491	0.110018		82	0.93811	0.796509	0.812988	0.119226	0.101261	0.103332	0.107939		82	0.674438	0.710144	0.740967	0.0851506	0.090587	0.09057	0.0887692
	83	0.85022	0.943298	0.810852	0.106735	0.115155	0.103413	0.108435		83	0.912476	0.774841	0.787354	0.115968	0.0985062	0.100074	0.104849		83	0.663757	0.692139	0.72876	0.0838021	0.0882902	0.0890779	0.0870568
	84	0.833435	0.932007	0.794678	0.104628	0.113777	0.101351	0.106585		84	0.902405	0.765381	0.774536	0.114688	0.0973036	0.0984445	0.103479		84	0.653381	0.683899	0.726013	0.0824921	0.0872391	0.0887422	0.0861578
	85	0.822144	0.914612	0.780334	0.103211	0.111653	0.0995212	0.104795		85	0.874634	0.757141	0.762634	0.111159	0.096256	0.0969318	0.101449		85	0.629578	0.666199	0.726624	0.0794869	0.0849813	0.0888169	0.0844283
	86	0.8078	0.900879	0.754089	0.10141	0.109977	0.096174	0.10252		86	0.871277	0.733948	0.749207	0.110732	0.0933074	0.0952252	0.0997548		86	0.633545	0.661926	0.71228	0.0799877	0.0844362	0.0870636	0.0838292
	87	0.793457	0.88562	0.745239	0.0996092	0.108114	0.0950453	0.100923		87	0.858154	0.721741	0.736084	0.109064	0.0917556	0.0935572	0.0981256		87	0.616455	0.649719	0.711365	0.07783	0.0828791	0.0869517	0.0825536
	88	0.773315	0.865479	0.733948	0.0970806	0.105655	0.0936053	0.0987804		88	0.841064	0.720825	0.737305	0.106892	0.0916391	0.0937124	0.0974145		88	0.610962	0.643311	0.69397	0.0771365	0.0820617	0.0848255	0.0813412
	89	0.760193	0.836487	0.725708	0.0954333	0.102116	0.0925544	0.0967013		89	0.83252	0.724487	0.725098	0.105806	0.0921047	0.0921609	0.0966906		89	0.589905	0.641479	0.691223	0.074478	0.081828	0.0844897	0.0802652
	90	0.751038	0.835876	0.719299	0.094284	0.102041	0.091737	0.0960208		90	0.802917	0.715637	0.708008	0.102044	0.0909796	0.0899887	0.0943374		90	0.574036	0.633545	0.690308	0.0724744	0.0808159	0.0843779	0.0792227
	91	0.723267	0.835266	0.709229	0.0907977	0.101967	0.0904527	0.0944058		91	0.793152	0.702209	0.717163	0.100803	0.0892724	0.0911524	0.0937425		91	0.578003	0.632935	0.672607	0.0729753	0.0807381	0.0822142	0.0786425
	92	0.72113	0.817871	0.698242	0.0905294	0.0998435	0.0890515	0.0931415		92	0.799255	0.693054	0.689697	0.101578	0.0881086	0.0876614	0.0924495		92	0.58075	0.614624	0.668335	0.0733221	0.0784023	0.0816921	0.0778055
	93	0.699158	0.796509	0.688782	0.0877711	0.0972357	0.087845	0.0909506		93	0.789795	0.690308	0.690002	0.100376	0.0877595	0.0877002	0.0919453		93	0.561829	0.612488	0.655823	0.0709333	0.0781298	0.0801627	0.0764086
	94	0.67749	0.786133	0.684509	0.0850509	0.095969	0.0873	0.08944		94	0.776367	0.683289	0.680542	0.0986696	0.0868671	0.0864978	0.0906782		94	0.570374	0.612488	0.655823	0.0720121	0.0781298	0.0801627	0.0767682
	95	0.672302	0.773926	0.67749	0.0843996	0.0944788	0.0864048	0.0884278		95	0.77179	0.671692	0.675659	0.0980879	0.0853928	0.0858771	0.0897859		95	0.555115	0.599365	0.650635	0.0700856	0.0764559	0.0795286	0.0753567
	96	0.669556	0.768127	0.663147	0.0840549	0.0937709	0.0845756	0.0874671		96	0.759583	0.66864	0.669556	0.0965365	0.0850048	0.0851014	0.0888809		96	0.553284	0.59082	0.637817	0.0698544	0.0753658	0.0779618	0.074394
	97	0.646362	0.753174	0.658264	0.0811432	0.0919455	0.0839528	0.0856805		97	0.744019	0.663452	0.662842	0.0945585	0.0843452	0.0842481	0.0877173		97	0.55542	0.595093	0.632324	0.0701241	0.0759109	0.0772904	0.0744418
	98	0.643005	0.724792	0.657654	0.0807217	0.0884807	0.083875	0.0843591		98	0.730286	0.67749	0.655518	0.0928131	0.0861299	0.0833172	0.0874201		98	0.543213	0.588074	0.631104	0.0685829	0.0750156	0.0771412	0.0735799
	99	0.630493	0.720825	0.643616	0.079151	0.0879964	0.0820847	0.0830773		99	0.712585	0.675964	0.639038	0.0905635	0.0859359	0.0812226	0.0859073		99	0.535583	0.585022	0.617981	0.0676196	0.0746262	0.0755372	0.0725943
	100	0.632019	0.71228	0.634766	0.0793426	0.0869532	0.080956	0.0824173		100	0.693665	0.648499	0.646667	0.0881589	0.0824442	0.0821922	0.0842651		100	0.527649	0.586853	0.59906	0.0666179	0.0748598	0.0732244	0.0715674
	101	0.61676	0.704346	0.618896	0.077427	0.0859847	0.078932	0.0807812		101	0.699158	0.637207	0.637512	0.088857	0.0810087	0.0810286	0.0836314		101	0.526733	0.582581	0.612793	0.0665022	0.0743149	0.074903	0.0719067
	102	0.610657	0.697632	0.625	0.0766608	0.085165	0.0797104	0.0805121		102	0.68512	0.620422	0.629578	0.0870729	0.0788748	0.0800202	0.0819893		102	0.523071	0.574646	0.613403	0.0660399	0.0733027	0.0749776	0.0714401
	103	0.602417	0.692139	0.611572	0.0756264	0.0844945	0.0779979	0.0793729		103	0.674438	0.617371	0.630493	0.0857153	0.0784869	0.0801365	0.0814462		103	0.523376	0.56488	0.600281	0.0660784	0.0720569	0.0733737	0.070503
	104	0.594177	0.690308	0.610352	0.0745919	0.0842709	0.0778423	0.0789017		104	0.678406	0.608826	0.615234	0.0862196	0.0774006	0.078197	0.0806057		104	0.512695	0.551453	0.606384	0.0647299	0.0703441	0.0741197	0.0697312
	105	0.585632	0.67627	0.59906	0.0735192	0.0825572	0.0764021	0.0774929		105	0.670166	0.593262	0.603943	0.0851724	0.0754219	0.0767619	0.0791187		105	0.505371	0.548096	0.594177	0.0638052	0.0699159	0.0726276	0.0687829
	106	0.573425	0.66925	0.602722	0.0719868	0.0817002	0.0768692	0.0768521		106	0.668945	0.602112	0.605774	0.0850172	0.076547	0.0769947	0.0795196		106	0.509033	0.54718	0.592041	0.0642675	0.0697991	0.0723665	0.068811
	107	0.570068	0.674133	0.597839	0.0715653	0.0822963	0.0762464	0.0767027		107	0.66925	0.586548	0.602417	0.085056	0.0745684	0.076568	0.0787308		107	0.499878	0.542297	0.59021	0.0631117	0.0691762	0.0721427	0.0681435
	108	0.563965	0.673828	0.584717	0.0707992	0.0822591	0.0745729	0.0758771		108	0.666199	0.59021	0.608826	0.0846682	0.0750339	0.0773826	0.0790282		108	0.500183	0.540466	0.592346	0.0631502	0.0689426	0.0724038	0.0681655
	109	0.557556	0.65918	0.588989	0.0699946	0.0804709	0.0751177	0.0751944		109	0.659485	0.591736	0.597839	0.0838149	0.0752279	0.0759861	0.078343		109	0.494995	0.540771	0.593567	0.0624952	0.0689815	0.072553	0.0680099
	110	0.550537	0.655212	0.57251	0.0691134	0.0799865	0.073016	0.0740387		110	0.637817	0.58197	0.593872	0.0810611	0.0739864	0.0754819	0.0768431		110	0.489502	0.531616	0.580444	0.0618017	0.0678137	0.0709489	0.0668548
	111	0.545654	0.636597	0.56427	0.0685004	0.0777141	0.0719651	0.0727265		111	0.639648	0.578613	0.590515	0.0812938	0.0735596	0.0750552	0.0766362		111	0.496826	0.529785	0.581665	0.0627264	0.0675801	0.0710982	0.0671349
	112	0.548096	0.628967	0.571289	0.068807	0.0767826	0.0728603	0.0728166		112	0.626221	0.575256	0.574646	0.0795873	0.0731328	0.0730383	0.0752528		112	0.489502	0.527039	0.570374	0.0618017	0.0672299	0.0697181	0.0662499
	113	0.534973	0.635986	0.570984	0.0671596	0.0776395	0.0728214	0.0725402		113	0.614319	0.583191	0.583496	0.0780747	0.0741416	0.0741631	0.0754598		113	0.488586	0.525513	0.568848	0.061686	0.0670352	0.0695315	0.0660843
	114	0.521545	0.627747	0.55542	0.0654738	0.0766337	0.0708364	0.0709813		114	0.621948	0.572815	0.57312	0.0790443	0.0728225	0.0728443	0.0749037		114	0.476685	0.522156	0.571899	0.0601835	0.066607	0.0699045	0.065565
	115	0.524902	0.603333	0.556335	0.0658953	0.0736533	0.0709531	0.0701672		115	0.616455	0.57312	0.581055	0.0783462	0.0728612	0.0738528	0.0750201		115	0.480957	0.515137	0.566406	0.0607228	0.0657116	0.0692331	0.0652225
	116	0.524902	0.610046	0.548401	0.0658953	0.0744728	0.0699413	0.0701031		116	0.59906	0.571899	0.563049	0.0761354	0.072706	0.0715643	0.0734686		116	0.467529	0.515442	0.570374	0.0590275	0.0657505	0.0697181	0.064832
	117	0.513306	0.617676	0.552673	0.0644395	0.0754042	0.0704861	0.07011		117	0.599365	0.556946	0.567627	0.0761742	0.070805	0.0721461	0.0730418		117	0.478516	0.516968	0.560608	0.0604146	0.0659452	0.0685244	0.0649614
	118	0.511475	0.602112	0.552673	0.0642097	0.0735042	0.0704861	0.0694		118	0.599976	0.550232	0.566406	0.0762518	0.0699515	0.0719909	0.0727314		118	0.475159	0.515442	0.545959	0.0599908	0.0657505	0.0667338	0.0641584
	119	0.506592	0.584412	0.542603	0.0635967	0.0713434	0.0692018	0.0680473		119	0.588684	0.542908	0.556335	0.0748167	0.0690204	0.0707109	0.071516		119	0.46875	0.512695	0.562744	0.0591816	0.0654001	0.0687854	0.0644557
	120	0.499573	0.597229	0.537415	0.0627155	0.0729081	0.0685401	0.0680546		120	0.585938	0.554199	0.569763	0.0744677	0.0704558	0.0724176	0.072447		120	0.471191	0.506897	0.56366	0.0594898	0.0646605	0.0688974	0.0643492
	121	0.499878	0.594482	0.538025	0.0627538	0.0725728	0.0686179	0.0679815		121	0.58075	0.557556	0.559387	0.0738084	0.0708826	0.0710988	0.0719299		121	0.458679	0.513611	0.549927	0.0579101	0.065517	0.0672188	0.0635486
	122	0.499268	0.583191	0.53894	0.0626772	0.0711944	0.0687346	0.0675354		122	0.576782	0.54657	0.547485	0.0733041	0.0694859	0.0695861	0.070792		122	0.462952	0.50354	0.541077	0.0584496	0.0642323	0.066137	0.0629396
	123	0.495605	0.592957	0.535278	0.0622174	0.0723866	0.0682676	0.0676239		123	0.574341	0.548706	0.549927	0.0729938	0.0697575	0.0698964	0.0708826		123	0.458069	0.50293	0.551758	0.0578331	0.0641545	0.0674426	0.0631434
	124	0.484314	0.585022	0.529785	0.0607999	0.0714179	0.067567	0.066595		124	0.574951	0.542908	0.551758	0.0730714	0.0690204	0.0701292	0.0707403		124	0.466003	0.501404	0.554504	0.0588348	0.0639598	0.0677782	0.0635243
	125	0.479736	0.578308	0.523071	0.0602252	0.0705983	0.0667108	0.0658448		125	0.570984	0.543823	0.560608	0.0725672	0.0691367	0.071254	0.070986		125	0.470886	0.50354	0.549316	0.0594513	0.0642323	0.0671441	0.0636092
	126	0.480957	0.570679	0.515747	0.0603785	0.069667	0.0657767	0.065274		126	0.558472	0.541687	0.549622	0.070977	0.0688651	0.0698577	0.0698999		126	0.458679	0.500793	0.542908	0.0579101	0.0638819	0.0663608	0.0627176
	127	0.476685	0.567017	0.521545	0.0598422	0.0692199	0.0665161	0.0651927		127	0.56488	0.537415	0.542603	0.0717914	0.068322	0.0689655	0.069693		127	0.455017	0.50293	0.525513	0.0574478	0.0641545	0.0642346	0.0619456
	128	0.475464	0.563965	0.516663	0.0596889	0.0688473	0.0658935	0.0648099		128	0.549316	0.527649	0.542908	0.0698134	0.0670805	0.0690043	0.0686327		128	0.457458	0.496826	0.535889	0.057756	0.0633758	0.0655029	0.0622116
	129	0.461731	0.560303	0.514526	0.0579649	0.0684003	0.065621	0.0639954		129	0.551453	0.540466	0.540161	0.070085	0.0687099	0.0686552	0.06915		129	0.455017	0.482788	0.523071	0.0574478	0.0615851	0.0639361	0.0609897
	130	0.465393	0.559998	0.506897	0.0584246	0.0683631	0.064648	0.0638119		130	0.545044	0.533142	0.530396	0.0692704	0.0677788	0.067414	0.0681544		130	0.452576	0.498047	0.537415	0.0571396	0.0635316	0.0656894	0.0621202
	131	0.464172	0.549622	0.510254	0.0582713	0.0670964	0.0650761	0.0634813		131	0.539551	0.527649	0.53772	0.0685723	0.0670805	0.0683449	0.0679992		131	0.448303	0.488892	0.53009	0.0566001	0.0623638	0.0647941	0.0612527
	132	0.454712	0.549622	0.4953	0.0570837	0.0670964	0.0631689	0.0624497		132	0.540771	0.516052	0.54657	0.0687274	0.0656061	0.0694698	0.0679344		132	0.447998	0.490417	0.533142	0.0565616	0.0625583	0.0651671	0.061429
	133	0.463867	0.550842	0.50293	0.058233	0.0672453	0.064142	0.0632068		133	0.52948	0.518188	0.529175	0.0672924	0.0658777	0.0672588	0.0668096		133	0.445862	0.498352	0.535583	0.0562919	0.0635705	0.0654655	0.061776
	134	0.451965	0.552063	0.506897	0.0567389	0.0673944	0.064648	0.0629271		134	0.526428	0.527649	0.527954	0.0669045	0.0670805	0.0671036	0.0670295		134	0.448914	0.483398	0.52887	0.0566773	0.0616629	0.0646449	0.0609951
	135	0.456238	0.550842	0.504761	0.0572753	0.0672453	0.0643756	0.0629654		135	0.529785	0.528259	0.528259	0.0673311	0.067158	0.0671424	0.0672105		135	0.450134	0.495605	0.534973	0.0568313	0.0632201	0.0653909	0.0618141
	136	0.452271	0.550537	0.487976	0.0567773	0.0672081	0.0622349	0.0620734		136	0.528564	0.52948	0.531006	0.067176	0.0673133	0.0674916	0.0673269		136	0.443115	0.494385	0.526123	0.0559451	0.0630645	0.0643092	0.0611063
	137	0.457153	0.561218	0.489197	0.0573902	0.068512	0.0623906	0.0627642		137	0.525208	0.524292	0.521545	0.0667494	0.0666537	0.066289	0.0665641		137	0.449829	0.487976	0.525208	0.0567928	0.0622469	0.0641973	0.061079
	138	0.45166	0.562439	0.500183	0.0567006	0.068661	0.0637917	0.0630511		138	0.528259	0.510254	0.524597	0.0671372	0.064869	0.066677	0.0662277		138	0.45105	0.482788	0.520325	0.0569469	0.0615851	0.0636005	0.0607108
	139	0.441895	0.549011	0.489197	0.0554747	0.0670218	0.0623906	0.061629		139	0.537109	0.508728	0.524292	0.068262	0.064675	0.0666382	0.0665251		139	0.436401	0.477295	0.518188	0.0550974	0.0608844	0.0633393	0.0597737
	140	0.446167	0.543823	0.491028	0.056011	0.0663885	0.0626241	0.0616745		140	0.527954	0.505981	0.523682	0.0670984	0.0643258	0.0665607	0.065995		140	0.44281	0.480957	0.52002	0.0559066	0.0613516	0.0635632	0.0602738
	141	0.435181	0.546265	0.491333	0.0546319	0.0666866	0.062663	0.0613271		141	0.527039	0.508728	0.522461	0.0669822	0.064675	0.0664055	0.0660209		141	0.45105	0.470886	0.523071	0.0569469	0.0600669	0.0639361	0.0603167
	142	0.444641	0.535889	0.472107	0.0558195	0.0654199	0.060211	0.0604834		142	0.514526	0.507202	0.508118	0.0653919	0.064481	0.0645825	0.0648184		142	0.446167	0.489502	0.519714	0.0563304	0.0624416	0.0635258	0.0607659
	143	0.437622	0.534058	0.484009	0.0549383	0.0651964	0.0617289	0.0606212		143	0.504456	0.496826	0.514526	0.064112	0.0631619	0.0653969	0.0642236		143	0.440979	0.486145	0.519104	0.0556754	0.0620134	0.0634512	0.06038
	144	0.438232	0.544739	0.492859	0.0550149	0.0665003	0.0628576	0.0614576		144	0.51239	0.495911	0.508423	0.0651204	0.0630456	0.0646212	0.0642624		144	0.446472	0.486145	0.523682	0.056369	0.0620134	0.0640108	0.0607977
	145	0.427551	0.519104	0.479126	0.053674	0.0633708	0.0611062	0.0593837		145	0.513611	0.501404	0.509033	0.0652756	0.0637439	0.0646988	0.0645728		145	0.450439	0.481262	0.513611	0.0568698	0.0613905	0.0627798	0.0603467
	146	0.426331	0.531311	0.47699	0.0535208	0.064861	0.0608337	0.0597385		146	0.505676	0.507813	0.503845	0.0642671	0.0645587	0.0640394	0.0642884		146	0.45105	0.480957	0.522156	0.0569469	0.0613516	0.0638243	0.0607076
	147	0.427551	0.515747	0.482788	0.053674	0.062961	0.0615732	0.0594027		147	0.507507	0.51239	0.507507	0.0644998	0.0651406	0.0645048	0.0647151		147	0.460205	0.473938	0.505981	0.0581028	0.0604562	0.0618472	0.0601354
	148	0.422668	0.518799	0.475769	0.053061	0.0633336	0.060678	0.0590242		148	0.502625	0.516052	0.504456	0.0638793	0.0656061	0.064117	0.0645342		148	0.461121	0.466309	0.519714	0.0582185	0.059483	0.0635258	0.0604091
	149	0.423889	0.514832	0.474854	0.0532143	0.0628493	0.0605613	0.058875		149	0.495911	0.518494	0.510864	0.063026	0.0659166	0.0649315	0.0646247		149	0.45929	0.466614	0.507507	0.0579873	0.059522	0.0620337	0.0598476
	150	0.416565	0.517883	0.470581	0.0522948	0.0632218	0.0600164	0.058511		150	0.498352	0.516663	0.508118	0.0633363	0.0656838	0.0645825	0.0645342		150	0.448914	0.466614	0.513306	0.0566773	0.059522	0.0627425	0.0596472
	151	0.412598	0.513	0.472717	0.0517968	0.0626257	0.0602888	0.0582371		151	0.498352	0.505371	0.509033	0.0633363	0.0642483	0.0646988	0.0640944		151	0.444946	0.474243	0.516052	0.0561763	0.0604951	0.0630782	0.0599165
	152	0.420837	0.50354	0.465393	0.0528311	0.0614708	0.0593547	0.0578855		152	0.492554	0.513306	0.506287	0.0625994	0.065257	0.0643497	0.0640687		152	0.437927	0.474243	0.51178	0.0552901	0.0604951	0.062556	0.0594471
	153	0.411987	0.49408	0.472107	0.0517201	0.060316	0.060211	0.0574157		153	0.500183	0.509949	0.502625	0.063569	0.0648303	0.0638843	0.0640945		153	0.446777	0.466919	0.507507	0.0564075	0.0595609	0.0620337	0.059334
	154	0.409546	0.507507	0.464478	0.0514137	0.0619551	0.059238	0.0575356		154	0.507202	0.507507	0.508423	0.064461	0.0645198	0.0646212	0.064534		154	0.43396	0.471497	0.511169	0.0547893	0.0601448	0.0624813	0.0591385
	155	0.406494	0.500793	0.461731	0.0510305	0.0611355	0.0588877	0.0570179		155	0.494995	0.505066	0.501099	0.0629096	0.0642095	0.0636903	0.0636031		155	0.422974	0.473328	0.506287	0.0534022	0.0603784	0.0618846	0.0585551
	156	0.407715	0.506592	0.464478	0.0511838	0.0618434	0.059238	0.0574217		156	0.498047	0.495911	0.498657	0.0632975	0.0630456	0.06338	0.063241		156	0.434265	0.478821	0.507202	0.0548278	0.0610791	0.0619964	0.0593011
	157	0.395203	0.498962	0.469666	0.0496131	0.0609119	0.0598997	0.0568082		157	0.483704	0.496826	0.499268	0.0614746	0.0631619	0.0634576	0.0626981		157	0.428772	0.475464	0.514526	0.0541343	0.0606509	0.0628916	0.0592256
	158	0.39917	0.491333	0.477295	0.0501111	0.0599806	0.0608726	0.0569881		158	0.484924	0.476379	0.494995	0.0616297	0.0605625	0.0629145	0.0617022		158	0.423889	0.483093	0.505371	0.0535178	0.061624	0.0617726	0.0589715
	159	0.403442	0.502319	0.465698	0.0506474	0.0613218	0.0593936	0.0571209		159	0.484009	0.487061	0.489197	0.0615134	0.0619205	0.0621776	0.0618705		159	0.420532	0.473328	0.506592	0.0530939	0.0603784	0.0619219	0.0584647
	160	0.405273	0.49408	0.463562	0.0508773	0.060316	0.0591212	0.0567715		160	0.489502	0.487061	0.484619	0.0622115	0.0619205	0.0615957	0.0619092		160	0.425415	0.476074	0.492249	0.0537104	0.0607287	0.0601687	0.0582026
	161	0.408936	0.504456	0.467529	0.0513371	0.0615826	0.0596271	0.0575156		161	0.47821	0.4776	0.483398	0.0607764	0.0607177	0.0614405	0.0609782		161	0.427551	0.484619	0.506897	0.0539801	0.0618187	0.0619591	0.0592526
	162	0.390625	0.498352	0.456848	0.0490384	0.0608375	0.0582649	0.0560469		162	0.476074	0.480957	0.487366	0.0605049	0.0611445	0.0619449	0.0611981		162	0.422058	0.477905	0.496521	0.0532866	0.0609622	0.0606909	0.0583132
	163	0.39032	0.497742	0.46814	0.0490001	0.060763	0.059705	0.0564894		163	0.478516	0.480652	0.498047	0.0608153	0.0611057	0.0633024	0.0617411		163	0.418396	0.465393	0.49469	0.0528242	0.0593662	0.060467	0.0575525
	164	0.393677	0.487671	0.456238	0.0494215	0.0595336	0.0581871	0.0557141		164	0.473633	0.483704	0.480347	0.0601947	0.0614937	0.0610527	0.0609137		164	0.411987	0.464478	0.482788	0.0520151	0.0592495	0.0590122	0.0567589
	165	0.396423	0.491333	0.456238	0.0497662	0.0599806	0.0581871	0.055978		165	0.474243	0.488281	0.486145	0.0602722	0.0620756	0.0617897	0.0613792		165	0.415955	0.457764	0.495911	0.0525161	0.058393	0.0606163	0.0571751
	166	0.405884	0.490417	0.453186	0.050954	0.0598688	0.0577978	0.0562069		166	0.470276	0.480957	0.487671	0.0597681	0.0611445	0.0619836	0.0609654		166	0.426636	0.463867	0.495911	0.0538646	0.0591715	0.0606163	0.0578841
	167	0.394592	0.487061	0.455017	0.0495364	0.0594591	0.0580314	0.0556756		167	0.469666	0.487976	0.483704	0.0596905	0.0620368	0.0614794	0.0610689		167	0.414734	0.451355	0.496216	0.0523619	0.0575755	0.0606536	0.0568637
	168	0.384827	0.482483	0.459595	0.0483105	0.0589002	0.0586152	0.0552753		168	0.469971	0.486755	0.480652	0.0597293	0.0618816	0.0610915	0.0609008		168	0.419006	0.452576	0.506897	0.0529013	0.0577312	0.0619591	0.0575305
	169	0.393982	0.491333	0.457458	0.0494598	0.0599806	0.0583427	0.0559277		169	0.470276	0.487366	0.495605	0.0597681	0.0619593	0.062992	0.0615731		169	0.423889	0.461731	0.514526	0.0535178	0.0588991	0.0628916	0.0584362
	170	0.393982	0.488892	0.451355	0.0494598	0.0596826	0.0575643	0.0555689		170	0.469055	0.474243	0.491638	0.0596129	0.0602909	0.0624878	0.0607972		170	0.408936	0.451355	0.513611	0.0516299	0.0575755	0.0627798	0.0573284
	171	0.386353	0.490112	0.452881	0.0485021	0.0598316	0.057759	0.0553642		171	0.470276	0.480042	0.496826	0.0597681	0.0610282	0.0631472	0.0613145		171	0.413818	0.45929	0.498962	0.0522463	0.0585877	0.0609892	0.0572744
	172	0.39917	0.492554	0.458069	0.0501111	0.0601297	0.0584206	0.0562205		172	0.465698	0.472717	0.485535	0.0591862	0.0600969	0.0617121	0.0603318		172	0.415649	0.455627	0.48645	0.0524774	0.0581204	0.0594599	0.0566859
	173	0.385132	0.481262	0.449524	0.0483488	0.0587512	0.0573308	0.0548103		173	0.465698	0.481567	0.476074	0.0591862	0.061222	0.0605096	0.060306		173	0.412598	0.461426	0.492249	0.0520922	0.0588602	0.0601687	0.0570404
	174	0.396729	0.486755	0.444336	0.0498047	0.0594217	0.0566691	0.0552985		174	0.463562	0.473633	0.479126	0.0589148	0.0602134	0.0608975	0.0600086		174	0.404663	0.4599	0.487061	0.0510904	0.0586655	0.0595345	0.0564301
	175	0.386963	0.481873	0.439148	0.0485787	0.0588258	0.0560075	0.0544706		175	0.474548	0.470886	0.482178	0.060311	0.0598641	0.0612855	0.0604869		175	0.406189	0.454712	0.495605	0.0512831	0.0580037	0.0605789	0.0566219
	176	0.382385	0.489197	0.444031	0.0480039	0.0597199	0.0566303	0.0547847		176	0.472717	0.468445	0.487061	0.0600783	0.0595538	0.0619061	0.0605127		176	0.416565	0.465393	0.498047	0.0525931	0.0593662	0.0608774	0.0576122
	177	0.38147	0.486755	0.44281	0.0478891	0.0594217	0.0564745	0.0545951		177	0.480652	0.466614	0.476379	0.0610868	0.059321	0.0605484	0.0603187		177	0.412903	0.45929	0.490723	0.0521307	0.0585877	0.0599822	0.0569002
	178	0.383606	0.470886	0.449219	0.0481572	0.0574845	0.0572919	0.0543112		178	0.472107	0.4599	0.493469	0.0600008	0.0584675	0.0627206	0.0603963		178	0.405579	0.461731	0.497742	0.051206	0.0588991	0.0608401	0.0569817
	179	0.381165	0.461426	0.444641	0.0478508	0.0563296	0.056708	0.0536295		179	0.470581	0.462952	0.46814	0.0598068	0.0588555	0.0595012	0.0593878		179	0.40863	0.473938	0.496521	0.0515912	0.0604562	0.0606909	0.0575794
	180	0.368652	0.462952	0.454407	0.0462799	0.0565159	0.0579536	0.0535831		180	0.458069	0.459595	0.477295	0.0582167	0.0584287	0.0606648	0.0591034		180	0.408325	0.493774	0.496521	0.0515527	0.0629865	0.0606909	0.05841
	181	0.133972	0.149841	0.206299	0.0168186	0.0182922	0.0263107	0.0204738		181	0.0238037	0.071106	0.0512695	0.00302525	0.00903977	0.00651642	0.00619381		181	0.132751	0.0216675	0.157471	0.0167604	0.00276394	0.019248	0.0129241
	182	0.00549316	0.0140381	0.0192261	0.000689602	0.00171373	0.00245203	0.00161846		182	0.00579834	0.0183105	0.0149536	0.000736919	0.00232783	0.00190062	0.00165512		182	0.0112915	0.0106812	0.0106812	0.0014256	0.00136251	0.00130559	0.00136456
	183	0.00366211	0.0143433	0.0158691	0.000459735	0.00175099	0.00202389	0.00141154		183	0.00579834	0.0158691	0.0161743	0.000736919	0.00201745	0.00205577	0.00160338		183	0.0119019	0.0109863	0.0106812	0.00150266	0.00140143	0.00130559	0.00140323
	184	0.00366211	0.0140381	0.0183105	0.000459735	0.00171373	0.00233526	0.00150291		184	0.00366211	0.015564	0.0137329	0.000465423	0.00197866	0.00174547	0.00139652		184	0.0112915	0.0106812	0.0109863	0.0014256	0.00136251	0.00134288	0.001377
	185	0.00457764	0.0192261	0.0219727	0.000574669	0.00234707	0.00280233	0.00190802		185	0.00701904	0.0204468	0.0164795	0.00089206	0.00259942	0.00209457	0.00186202		185	0.0112915	0.0140381	0.0167847	0.0014256	0.00179072	0.00205163	0.00175598
	186	0.00305176	0.0140381	0.0180054	0.000383113	0.00171373	0.00229635	0.0014644		186	0.00457764	0.0146484	0.0115967	0.000581779	0.00186226	0.00147396	0.001306		186	0.0106812	0.0100708	0.0109863	0.00134855	0.00128465	0.00134288	0.00132536
	187	0.00305176	0.0137329	0.0167847	0.000383113	0.00167648	0.00214067	0.00140008		187	0.00366211	0.0161743	0.0115967	0.000465423	0.00205625	0.00147396	0.00133188		187	0.00915527	0.00976563	0.010376	0.00115589	0.00124572	0.00126828	0.0012233
	188	0.00396729	0.0143433	0.0177002	0.000498047	0.00175099	0.00225743	0.00150215		188	0.00488281	0.0143433	0.0115967	0.000620563	0.00182348	0.00147396	0.001306		188	0.0088501	0.0112915	0.0100708	0.00111736	0.00144036	0.00123098	0.0012629
	189	0.00396729	0.0149536	0.0183105	0.000498047	0.0018255	0.00233526	0.00155293		189	0.00427246	0.0149536	0.0119019	0.000542993	0.00190106	0.00151275	0.00131893		189	0.00946045	0.0106812	0.010376	0.00119442	0.00136251	0.00126828	0.00127507
	190	0.00427246	0.0128174	0.017395	0.000536357	0.00156471	0.0022185	0.00143986		190	0.00427246	0.0143433	0.0112915	0.000542993	0.00182348	0.00143516	0.00126721		190	0.0112915	0.010376	0.00946045	0.0014256	0.00132358	0.00115637	0.00130185
	191	0.00457764	0.0158691	0.0164795	0.000574669	0.00193726	0.00210174	0.00153789		191	0.00610352	0.0161743	0.0131226	0.000775705	0.00205625	0.0016679	0.00149995		191	0.00915527	0.0100708	0.0115967	0.00115589	0.00128465	0.00141749	0.00128601
	192	0.00518799	0.0149536	0.0183105	0.000651291	0.0018255	0.00233526	0.00160402		192	0.00457764	0.0158691	0.0106812	0.000581779	0.00201745	0.00135759	0.00131894		192	0.00762939	0.0109863	0.010376	0.000963242	0.00140143	0.00126828	0.00121098
	193	0.00305176	0.0158691	0.0198364	0.000383113	0.00193726	0.00252987	0.00161675		193	0.00427246	0.0167847	0.0125122	0.000542993	0.00213385	0.00159032	0.00142239		193	0.015564	0.00976563	0.0106812	0.00196502	0.00124572	0.00130559	0.00150544
	194	0.00366211	0.0143433	0.017395	0.000459735	0.00175099	0.0022185	0.00147641		194	0.00488281	0.0167847	0.0128174	0.000620563	0.00213385	0.00162911	0.00146118		194	0.017395	0.0106812	0.0106812	0.00219619	0.00136251	0.00130559	0.00162143
	195	0.795898	0.0149536	0.0177002	0.0999156	0.0018255	0.00225743	0.0346662		195	0.00457764	0.0186157	0.462646	0.000581779	0.00236663	0.0588029	0.0205838		195	0.0128174	0.010376	0.0109863	0.00161825	0.00132358	0.00134288	0.00142824
	196	3.16711	2.24915	1.36292	0.397593	0.27457	0.173822	0.281995		196	2.16461	3.43292	3.28461	0.275103	0.43643	0.417478	0.376337		196	3.25745	0.963135	1.77094	0.411267	0.122859	0.216466	0.250197
	197	3.3551	3.8623	3.5611	0.421193	0.471499	0.454171	0.448955		197	3.23486	3.63129	3.5498	0.411123	0.461649	0.451184	0.441319		197	3.8327	3.47198	3.40179	0.483894	0.442891	0.415808	0.447531
	198	3.54492	4.06158	3.79272	0.445023	0.495827	0.483711	0.474854		198	3.37616	3.82294	3.74817	0.429081	0.486014	0.476397	0.463831		198	3.9917	3.64044	3.6145	0.503969	0.46438	0.441808	0.470052
	199	3.72101	4.22791	3.94165	0.467129	0.516132	0.502705	0.495322		199	3.5434	3.97003	3.93707	0.450336	0.504713	0.500407	0.485152		199	4.17297	3.77777	3.77777	0.526855	0.481898	0.461765	0.490173
	200	3.87787	4.3576	4.12567	0.486821	0.531964	0.526174	0.514986		200	3.68286	4.14825	4.09973	0.46806	0.527371	0.521081	0.505504		200	4.2926	3.91785	3.95264	0.541959	0.499767	0.48314	0.508288
	201	4.02527	4.50989	4.24652	0.505325	0.550555	0.541587	0.532489		201	3.81317	4.27795	4.26331	0.484621	0.54386	0.541872	0.523451		201	4.44122	4.04358	4.09668	0.560723	0.515805	0.500746	0.525758
	202	4.15344	4.6759	4.41162	0.521416	0.570821	0.562643	0.551627		202	3.94562	4.37561	4.40613	0.501455	0.556275	0.560025	0.539252		202	4.54224	4.12262	4.21448	0.573477	0.525887	0.515145	0.53817
	203	4.26239	4.77325	4.52972	0.535093	0.582706	0.577706	0.565168		203	4.05548	4.52026	4.52972	0.515417	0.574665	0.575733	0.555272		203	4.63531	4.26758	4.35364	0.585227	0.544379	0.532155	0.55392
	204	4.37958	4.91974	4.66553	0.549805	0.600589	0.595026	0.581807		204	4.15955	4.60785	4.65942	0.528643	0.5858	0.592218	0.568887		204	4.74731	4.35486	4.4516	0.599368	0.555512	0.544129	0.566336
	205	4.50409	5.00519	4.76624	0.565436	0.61102	0.607871	0.594775		205	4.24713	4.70276	4.76349	0.539774	0.597866	0.605446	0.581029		205	4.83398	4.42078	4.57428	0.61031	0.563921	0.559124	0.577785
	206	4.57581	5.09033	4.83521	0.574439	0.621414	0.616667	0.604173		206	4.32343	4.82208	4.84375	0.549471	0.613035	0.615647	0.592718		206	4.92096	4.47418	4.62921	0.621292	0.570733	0.565839	0.585954
	207	4.65668	5.16541	4.93103	0.584591	0.630579	0.628887	0.614686		207	4.41895	4.86847	4.96399	0.561611	0.618933	0.63093	0.603824		207	4.99847	4.55109	4.73724	0.631078	0.580544	0.579043	0.596888
	208	4.75647	5.25787	5.02411	0.597119	0.641867	0.640758	0.626581		208	4.51874	4.97803	5.06195	0.574293	0.632861	0.64338	0.616845		208	5.06042	4.6405	4.78638	0.638899	0.591949	0.58505	0.605299
	209	4.83459	5.32471	5.08301	0.606926	0.650026	0.64827	0.635074		209	4.56848	5.01312	5.1123	0.580615	0.637322	0.64978	0.622572		209	5.12848	4.68842	4.88068	0.647492	0.598062	0.596576	0.614043
	210	4.89777	5.40405	5.15472	0.614857	0.659712	0.657416	0.643995		210	4.63104	5.112	5.16083	0.588566	0.649893	0.655948	0.631469		210	5.19745	4.73022	4.9231	0.6562	0.603394	0.601761	0.620452
	211	4.98474	5.50629	5.22308	0.625776	0.672193	0.666134	0.654701		211	4.71069	5.1532	5.23102	0.598688	0.655131	0.664869	0.639563		211	5.27588	4.78455	4.99023	0.666102	0.610324	0.609967	0.628798
	212	5.03479	5.55023	5.289	0.632059	0.677557	0.674542	0.661386		212	4.78668	5.22827	5.29663	0.608346	0.664675	0.673209	0.648743		212	5.30823	4.84589	5.05524	0.670186	0.618149	0.617913	0.635416
	213	5.06592	5.58502	5.32776	0.635967	0.681804	0.679485	0.665752		213	4.81995	5.25909	5.34943	0.612574	0.668593	0.67992	0.653696		213	5.34302	4.92065	5.10956	0.674579	0.627685	0.624553	0.642272
	214	5.14038	5.64789	5.36469	0.645314	0.689479	0.684195	0.672996		214	4.87854	5.29633	5.40619	0.620021	0.673327	0.687134	0.660161		214	5.38666	4.92126	5.14587	0.680088	0.627763	0.628991	0.645614
	215	5.17578	5.66406	5.43884	0.649758	0.691453	0.693652	0.678288		215	4.94385	5.36713	5.45776	0.628321	0.682328	0.693688	0.668112		215	5.4068	4.97955	5.18677	0.682631	0.635199	0.63399	0.650607
	216	5.25543	5.74127	5.43793	0.659757	0.700879	0.693536	0.684724		216	5.03845	5.35736	5.49316	0.640344	0.681086	0.698188	0.673206		216	5.47882	5.01099	5.23956	0.691724	0.639209	0.640443	0.657125
	217	5.27039	5.76935	5.45715	0.661636	0.704307	0.695987	0.68731		217	5.02655	5.44708	5.5545	0.638832	0.692492	0.705984	0.679103		217	5.51727	5.07996	5.28534	0.696578	0.648007	0.646039	0.663541
	218	5.3363	5.79773	5.53802	0.66991	0.707771	0.706301	0.694661		218	5.09369	5.4657	5.55206	0.647364	0.694859	0.705674	0.682633		218	5.53619	5.0885	5.32898	0.698967	0.649096	0.651373	0.666479
	219	5.36469	5.84839	5.53375	0.673474	0.713956	0.705756	0.697729		219	5.13702	5.50568	5.60242	0.652871	0.699942	0.712075	0.688296		219	5.60425	5.12665	5.34485	0.70756	0.653963	0.653313	0.671612
	220	5.40222	5.85938	5.61523	0.678185	0.715297	0.716148	0.70321		220	5.177	5.52856	5.66986	0.657952	0.702851	0.720647	0.693817		220	5.61462	5.15259	5.37567	0.708869	0.657272	0.65708	0.674407
	221	5.44464	5.88745	5.60394	0.683511	0.718724	0.714708	0.705648		221	5.19196	5.5481	5.63293	0.659854	0.705335	0.715953	0.693714		221	5.63751	5.18097	5.39215	0.711759	0.660892	0.659094	0.677249
	222	5.47699	5.94604	5.62531	0.687572	0.725877	0.717434	0.710294		222	5.24139	5.58777	5.69	0.666136	0.710378	0.723206	0.699907		222	5.6604	5.17609	5.4248	0.714649	0.660269	0.663085	0.679335
	223	5.55817	5.97931	5.68329	0.697763	0.729938	0.724828	0.71751		223	5.25421	5.61218	5.68939	0.667765	0.713481	0.723129	0.701458		223	5.70435	5.20569	5.45471	0.720198	0.664045	0.666741	0.683662
	224	5.58197	5.98297	5.66895	0.700751	0.730385	0.722999	0.718045		224	5.32867	5.67169	5.71198	0.677228	0.721047	0.726	0.708092		224	5.72754	5.22308	5.49438	0.723126	0.666264	0.67159	0.686993
	225	5.59296	6.026	5.73334	0.70213	0.735638	0.731211	0.722993		225	5.31616	5.66895	5.78979	0.675638	0.720699	0.73589	0.710742		225	5.72266	5.23987	5.50171	0.72251	0.668405	0.672486	0.6878
	226	5.57739	6.05713	5.73853	0.700176	0.739438	0.731873	0.723829		226	5.33997	5.65735	5.77057	0.678665	0.719224	0.733447	0.710445		226	5.76263	5.28229	5.5423	0.727556	0.673816	0.677448	0.69294
	227	5.61829	6.06323	5.7605	0.70531	0.740183	0.734675	0.726723		227	5.36072	5.71442	5.79041	0.681302	0.726479	0.735969	0.714583		227	5.755	5.28992	5.56396	0.726593	0.67479	0.680095	0.693826
	228	5.62927	6.10077	5.77789	0.706689	0.744766	0.736893	0.729449		228	5.39307	5.71198	5.784	0.685413	0.726169	0.735154	0.715579		228	5.81207	5.33356	5.56641	0.733798	0.680357	0.680395	0.698183
	229	5.67352	6.09436	5.77148	0.712244	0.743983	0.736076	0.730767		229	5.41138	5.69702	5.81421	0.68774	0.724267	0.738994	0.717		229	5.78522	5.32043	5.5899	0.730408	0.678682	0.683266	0.697452
	230	5.69183	6.1261	5.80292	0.714542	0.747858	0.740085	0.734162		230	5.4422	5.77911	5.83527	0.691657	0.734703	0.74167	0.722677		230	5.84137	5.35767	5.62012	0.737497	0.683432	0.68696	0.70263
	231	5.68848	6.1264	5.84717	0.714122	0.747894	0.745729	0.735915		231	5.46967	5.77332	5.86273	0.695148	0.733967	0.745161	0.724759		231	5.85175	5.33356	5.61859	0.738808	0.680357	0.686773	0.701979
	232	5.7373	6.16028	5.84381	0.720251	0.75203	0.7453	0.739194		232	5.51392	5.7843	5.88074	0.700772	0.735363	0.74745	0.727862		232	5.86884	5.37018	5.62744	0.740966	0.685028	0.687854	0.704616
	233	5.7074	6.18042	5.84534	0.716497	0.754489	0.745495	0.738827		233	5.49744	5.80627	5.88867	0.698678	0.738156	0.748458	0.72843		233	5.89691	5.40466	5.63477	0.74451	0.689426	0.68875	0.707562
	234	5.77209	6.17645	5.87982	0.724618	0.754004	0.749893	0.742838		234	5.52856	5.81665	5.88043	0.702633	0.739476	0.74741	0.72984		234	5.86761	5.39917	5.68695	0.74081	0.688726	0.695128	0.708222
	235	5.7486	6.22864	5.88989	0.721669	0.760376	0.751177	0.744407		235	5.52063	5.81696	5.90302	0.701625	0.739515	0.750282	0.730474		235	5.89813	5.40955	5.64941	0.744664	0.69005	0.69054	0.708418
	236	5.77484	6.2265	5.87738	0.724963	0.760114	0.749582	0.744886		236	5.56	5.82275	5.91553	0.706628	0.740251	0.751872	0.732917		236	5.89508	5.41809	5.71869	0.744278	0.691139	0.699008	0.711475
	237	5.78766	6.24268	5.92773	0.726573	0.76209	0.756003	0.748222		237	5.56915	5.80566	5.92743	0.707791	0.738079	0.753384	0.733085		237	5.9314	5.45105	5.71136	0.748864	0.695344	0.698112	0.714107
	238	5.84106	6.25824	5.93597	0.733276	0.763989	0.757054	0.75144		238	5.56488	5.85236	5.95764	0.707249	0.744016	0.757224	0.736163		238	5.95306	5.44861	5.69336	0.751599	0.695033	0.695912	0.714181
	239	5.86365	6.28113	5.92377	0.736112	0.766783	0.755498	0.752798		239	5.63049	5.85693	5.95367	0.715587	0.744597	0.756719	0.738968		239	5.98663	5.48706	5.76721	0.755837	0.699937	0.704939	0.720238
	240	5.81177	6.25031	5.97717	0.729599	0.763021	0.762309	0.751643		240	5.60638	5.88104	5.95795	0.712523	0.747662	0.757263	0.739149		240	5.97015	5.48157	5.73517	0.753756	0.699237	0.701022	0.718005
	241	5.8371	6.30005	5.96863	0.732779	0.769093	0.761219	0.754364		241	5.65857	5.91644	5.98572	0.719156	0.752162	0.760793	0.744037		241	5.96649	5.45868	5.7901	0.753294	0.696317	0.707737	0.719116
	242	5.84198	6.27869	5.98969	0.733392	0.766486	0.763905	0.754594		242	5.64636	5.88898	5.98389	0.717604	0.748671	0.76056	0.742278		242	5.99243	5.50995	5.79865	0.756569	0.702857	0.708782	0.722736
	243	5.87616	6.25031	5.99335	0.737683	0.763021	0.764372	0.755025		243	5.65247	5.8963	5.98419	0.718381	0.749602	0.760598	0.74286		243	5.97198	5.50293	5.7486	0.753987	0.701962	0.702664	0.719538
	244	5.896	6.29913	5.99701	0.740173	0.768981	0.764839	0.757998		244	5.65186	5.90698	5.97473	0.718303	0.75096	0.759396	0.742886		244	6.03577	5.4715	5.81268	0.762041	0.697952	0.710497	0.723497
	245	5.89081	6.31714	5.97717	0.739522	0.771179	0.762309	0.75767		245	5.66162	5.89783	6.00159	0.719543	0.749796	0.76281	0.74405		245	6.02173	5.52399	5.80322	0.760269	0.704648	0.70934	0.724752
	246	5.94147	6.30035	5.98602	0.745882	0.76913	0.763437	0.759483		246	5.68665	5.92804	5.98602	0.722725	0.753637	0.760831	0.745731		246	6.01746	5.51605	5.79773	0.759729	0.703635	0.708669	0.724011
	247	5.93445	6.35529	5.98694	0.745	0.775837	0.763555	0.761464		247	5.7016	5.96222	6.05438	0.724625	0.757982	0.76952	0.750709		247	6.02234	5.54016	5.8252	0.760346	0.706711	0.712027	0.726361
	248	5.92804	6.36627	6.0083	0.744196	0.777177	0.766279	0.762551		248	5.69031	5.93262	6.05072	0.72319	0.754219	0.769054	0.748821		248	6.01959	5.51575	5.83099	0.759998	0.703597	0.712735	0.725443
	249	5.93445	6.35284	6.02997	0.745	0.775538	0.769043	0.763194		249	5.7019	5.95184	6.04187	0.724663	0.756663	0.76793	0.749752		249	6.03943	5.5661	5.83374	0.762503	0.71002	0.713071	0.728531
	250	5.9494	6.35773	6.01746	0.746877	0.776135	0.767447	0.763486		250	5.71564	5.94788	6.06018	0.726409	0.756159	0.770257	0.750942		250	6.05774	5.55603	5.8606	0.764815	0.708735	0.716354	0.729968
	251	5.95825	6.3385	6.03912	0.747988	0.773787	0.770209	0.763995		251	5.72784	5.95215	6.0498	0.727959	0.756702	0.768937	0.7512		251	6.05072	5.53497	5.84625	0.763929	0.706049	0.7146	0.728192
	252	5.95856	6.38794	6.04797	0.748027	0.779823	0.771338	0.766396		252	5.72113	5.98755	6.02478	0.727107	0.761202	0.765757	0.751356		252	6.07269	5.57556	5.85144	0.766702	0.711226	0.715234	0.731054
	253	5.95459	6.39679	6.05469	0.747529	0.780903	0.772195	0.766876		253	5.73029	5.99335	6.09894	0.728271	0.76194	0.775183	0.755131		253	6.09039	5.57281	5.85144	0.768937	0.710876	0.715234	0.731682
	254	5.96832	6.40411	6.0556	0.749252	0.781797	0.772311	0.767787		254	5.73608	6.00464	6.07574	0.729007	0.763375	0.772234	0.754872		254	6.0556	5.55756	5.86823	0.764545	0.70893	0.717287	0.730254
	255	5.97443	6.41754	6.04523	0.750019	0.783436	0.770989	0.768148		255	5.74371	5.99579	6.08337	0.729976	0.76225	0.773204	0.755144		255	6.06293	5.5957	5.89447	0.76547	0.713796	0.720494	0.733253
	256	5.9729	6.40869	6.06384	0.749827	0.782356	0.773362	0.768515		256	5.74677	5.99091	6.09589	0.730365	0.76163	0.774796	0.755597		256	6.08459	5.58838	5.89874	0.768205	0.712862	0.721016	0.734028
	257	5.95856	6.41052	6.06628	0.748027	0.782579	0.773673	0.768093		257	5.78094	5.96558	6.09314	0.734708	0.758409	0.774446	0.755854		257	6.10962	5.57983	5.90057	0.771365	0.711771	0.72124	0.734792
	258	6.03821	6.40076	6.10016	0.758026	0.781388	0.777994	0.772469		258	5.78613	6.01166	6.08551	0.735368	0.764268	0.773476	0.757704		258	6.08978	5.6131	5.91553	0.76886	0.716015	0.723068	0.735981
	259	6.00739	6.41968	6.08368	0.754157	0.783697	0.775893	0.771249		259	5.7663	5.99823	6.11206	0.732847	0.76256	0.776851	0.757419		259	6.10382	5.59967	5.89935	0.770633	0.714302	0.721091	0.735342
	260	6.01349	6.41754	6.08734	0.754923	0.783436	0.776359	0.771573		260	5.79529	6.00769	6.10504	0.736532	0.763763	0.775959	0.758751		260	6.08337	5.61798	5.89905	0.768051	0.716638	0.721054	0.735247
	261	5.9964	6.41693	6.07025	0.752778	0.783362	0.77418	0.770106		261	5.7962	6.04004	6.08459	0.736647	0.767876	0.773359	0.759294		261	6.13739	5.61829	5.92651	0.774871	0.716677	0.72441	0.738653
	262	6.00372	6.43768	6.08612	0.753696	0.785895	0.776204	0.771932		262	5.7901	6.01837	6.11359	0.735872	0.765121	0.777045	0.759346		262	6.11969	5.62683	5.91156	0.772636	0.717767	0.722583	0.737662
	263	5.99854	6.48132	6.11115	0.753046	0.791222	0.779396	0.774555		263	5.80109	6.026	6.10382	0.737269	0.766091	0.775803	0.759721		263	6.14166	5.63354	5.92773	0.77541	0.718622	0.72456	0.739531
	264	6.00464	6.46484	6.11694	0.753812	0.78921	0.780134	0.774386		264	5.78979	6.03119	6.12854	0.735833	0.76675	0.778945	0.76051		264	6.1676	5.65857	5.90179	0.778685	0.721815	0.721389	0.74063
	265	6.02905	6.46698	6.10352	0.756876	0.789472	0.778423	0.774924		265	5.82977	6.04065	6.12091	0.740914	0.767953	0.777976	0.762281		265	6.10413	5.64056	5.95215	0.770672	0.719518	0.727544	0.739245
	266	6.00861	6.48132	6.10046	0.75431	0.791222	0.778033	0.774522		266	5.8606	6.03058	6.13586	0.744832	0.766673	0.779876	0.763794		266	6.15082	5.67566	5.94208	0.776567	0.723995	0.726314	0.742292
	267	6.0202	6.46576	6.09985	0.755765	0.789323	0.777955	0.774348		267	5.85083	6.07147	6.12457	0.74359	0.771871	0.778441	0.764634		267	6.12183	5.65338	5.94086	0.772907	0.721153	0.726164	0.740075
	268	6.03088	6.47308	6.13983	0.757106	0.790216	0.783054	0.776792		268	5.83618	6.05042	6.13098	0.741729	0.769195	0.779256	0.763393		268	6.12335	5.66437	5.97198	0.773099	0.722555	0.729968	0.741874
	269	6.04187	6.4679	6.11267	0.758486	0.789584	0.77959	0.775886		269	5.86761	6.04401	6.11938	0.745723	0.76838	0.777781	0.763961		269	6.14441	5.65887	5.95337	0.775757	0.721854	0.727694	0.741768
	270	6.05896	6.4743	6.13068	0.760631	0.790365	0.781887	0.777628		270	5.88623	6.08154	6.13586	0.748089	0.773151	0.779876	0.767039		270	6.15479	5.6488	5.98816	0.777068	0.720569	0.731946	0.743194
	271	6.04584	6.5033	6.10931	0.758984	0.793905	0.779161	0.77735		271	5.84259	6.07788	6.14197	0.742543	0.772686	0.780652	0.765294		271	6.1554	5.65521	5.92743	0.777145	0.721387	0.724523	0.741018
	272	6.06049	6.47461	6.11725	0.760823	0.790403	0.780174	0.777133		272	5.83099	6.05743	6.13007	0.741069	0.770086	0.77914	0.763432		272	6.14105	5.67291	5.98541	0.775333	0.723645	0.73161	0.743529
	273	6.06018	6.50238	6.13251	0.760784	0.793793	0.78212	0.778899		273	5.86517	6.05194	6.18286	0.745413	0.769388	0.78585	0.766884		273	6.18225	5.69611	5.9906	0.780535	0.726604	0.732244	0.746461
	274	6.10443	6.51123	6.12518	0.766339	0.794873	0.781185	0.780799		274	5.87799	6.07147	6.16089	0.747042	0.771871	0.783057	0.767324		274	6.15326	5.6839	5.99609	0.776875	0.725046	0.732915	0.744946
	275	6.05286	6.49963	6.14319	0.759865	0.793457	0.783482	0.778935		275	5.85236	6.08734	6.15906	0.743785	0.773889	0.782825	0.766833		275	6.14899	5.66925	5.9729	0.776336	0.723178	0.730081	0.743198
	276	6.06354	6.48132	6.10901	0.761206	0.791222	0.779123	0.777184		276	5.90851	6.08459	6.15784	0.750921	0.773539	0.782669	0.769043		276	6.17859	5.67749	5.97321	0.780073	0.724229	0.730119	0.744807
	277	6.09344	6.51581	6.15967	0.76496	0.795433	0.785584	0.781992		277	5.85693	6.09314	6.17493	0.744366	0.774626	0.784842	0.767945		277	6.17889	5.71991	6.0199	0.780111	0.72964	0.735826	0.748525
	278	6.09619	6.51245	6.15814	0.765305	0.795022	0.785389	0.781905		278	5.86975	6.07574	6.22375	0.745995	0.772414	0.791047	0.769819		278	6.20636	5.71014	5.99152	0.783579	0.728394	0.732357	0.74811
	279	6.06018	6.47583	6.15936	0.760784	0.790552	0.785544	0.77896		279	5.88104	6.09924	6.16455	0.74743	0.775402	0.783522	0.768785		279	6.18011	5.71991	5.99792	0.780265	0.72964	0.733139	0.747681
	280	6.08582	6.49811	6.13068	0.764003	0.793272	0.781887	0.779721		280	5.87891	6.07697	6.14563	0.747159	0.77257	0.781118	0.766949		280	6.1969	5.68848	5.98389	0.782385	0.725631	0.731424	0.74648
	281	6.1087	6.4859	6.14166	0.766875	0.791781	0.783287	0.780648		281	5.88287	6.08093	6.19537	0.747662	0.773074	0.78744	0.769392		281	6.19781	5.71411	6.03149	0.782499	0.7289	0.737242	0.749547
	282	6.11511	6.53076	6.13434	0.76768	0.797258	0.782354	0.78243		282	5.89844	6.10779	6.18378	0.749641	0.776489	0.785966	0.770699		282	6.21155	5.70618	6.01227	0.784234	0.727889	0.734893	0.749005
	283	6.1084	6.51398	6.16394	0.766838	0.795209	0.786129	0.782725		283	5.92773	6.09406	6.17188	0.753364	0.774743	0.784454	0.770854		283	6.17371	5.69153	6.00006	0.779457	0.72602	0.733401	0.746292
	284	6.11877	6.52283	6.17065	0.76814	0.79629	0.786984	0.783805		284	5.89417	6.09589	6.18073	0.749099	0.774976	0.785579	0.769884		284	6.17218	5.71014	5.99884	0.779264	0.728394	0.733251	0.74697
	285	6.13586	6.51245	6.18774	0.770285	0.795022	0.789164	0.784824		285	5.90149	6.11633	6.1795	0.750029	0.777574	0.785422	0.771009		285	6.19812	5.72083	5.99762	0.782539	0.729757	0.733102	0.748466
	286	6.1203	6.52954	6.18195	0.768332	0.797109	0.788426	0.784622		286	5.91309	6.11176	6.17096	0.751503	0.776993	0.784337	0.770945		286	6.17767	5.7251	5.99701	0.779957	0.730302	0.733028	0.747762
	287	6.10413	6.52008	6.15387	0.766302	0.795954	0.784844	0.782367		287	5.93719	6.12335	6.19568	0.754566	0.778467	0.787479	0.773504		287	6.17035	5.73181	6.02509	0.779032	0.731158	0.73646	0.748883
	288	6.09863	6.54327	6.16089	0.765611	0.798785	0.78574	0.783379		288	5.91278	6.12244	6.17035	0.751464	0.778351	0.78426	0.771358		288	6.19232	5.71136	6.01135	0.781806	0.728549	0.734781	0.748379
	289	6.13953	6.5741	6.19019	0.770746	0.802548	0.789476	0.78759		289	5.89844	6.10504	6.19537	0.749641	0.776139	0.78744	0.771073		289	6.21185	5.6955	6.02386	0.784272	0.726526	0.73631	0.749036
	290	6.11572	6.50635	6.18896	0.767757	0.794278	0.78932	0.783785		290	5.92957	6.13434	6.19141	0.753598	0.779864	0.786936	0.773466		290	6.19537	5.73853	6.04523	0.782191	0.732015	0.738922	0.751043
	291	6.1203	6.54785	6.1911	0.768332	0.799344	0.789592	0.785756		291	5.91553	6.11542	6.16821	0.751813	0.777459	0.783988	0.771086		291	6.19476	5.71411	6.05469	0.782114	0.7289	0.740078	0.750364
	292	6.12244	6.56616	6.18591	0.7686	0.801579	0.788931	0.78637		292	5.93781	6.10901	6.18561	0.754645	0.776644	0.786199	0.772496		292	6.19751	5.74402	6.03729	0.782462	0.732715	0.737951	0.751043
	293	6.13892	6.5271	6.20514	0.770669	0.796811	0.791383	0.786288		293	5.90759	6.10931	6.2085	0.750804	0.776682	0.789108	0.772198		293	6.19873	5.73456	6.04645	0.782616	0.731509	0.739071	0.751065
	294	6.138	6.54297	6.19812	0.770554	0.798748	0.790488	0.786597		294	5.91492	6.10931	6.20575	0.751736	0.776682	0.788759	0.772392		294	6.18774	5.76813	6.06598	0.781228	0.735791	0.741458	0.752826
	295	6.11969	6.56403	6.19812	0.768255	0.801319	0.790488	0.786687		295	5.93353	6.12244	6.20911	0.754101	0.778351	0.789186	0.773879		295	6.19354	5.77301	6.04401	0.78196	0.736413	0.738773	0.752382
	296	6.14655	6.59027	6.21887	0.771627	0.804522	0.793134	0.789761		296	5.87036	6.13007	6.19965	0.746073	0.779321	0.787984	0.771126		296	6.21063	5.74829	6.0556	0.784118	0.73326	0.740189	0.752522
	297	6.17432	6.54297	6.20667	0.775113	0.798748	0.791578	0.78848		297	5.92499	6.10657	6.23169	0.753016	0.776334	0.792056	0.773802		297	6.19019	5.76019	6.04065	0.781537	0.734778	0.738362	0.751559
	298	6.14563	6.56281	6.16821	0.771512	0.80117	0.786673	0.786452		298	5.94116	6.13922	6.20697	0.755071	0.780484	0.788914	0.774823		298	6.22345	5.75287	6.05713	0.785737	0.733844	0.740376	0.753319
	299	6.16211	6.58844	6.23413	0.77358	0.804299	0.79508	0.790987		299	5.93811	6.12	6.2149	0.754683	0.778041	0.789922	0.774215		299	6.24451	5.77271	6.06903	0.788395	0.736375	0.741831	0.755534
	300	6.13922	6.60553	6.2149	0.770707	0.806385	0.792628	0.789907		300	5.9436	6.12823	6.22314	0.755381	0.779087	0.790969	0.775146		300	6.2735	5.75012	6.07574	0.792056	0.733494	0.742651	0.756067
