# Supplementary material for: Central role of Tim17 in mitochondrial presequence protein translocation
Source: Nature. 2023 Aug 1;621(7979):627–34. doi: 10.1038/s41586-023-06477-8 (PMC10511324; doi:10.1038/s41586-023-06477-8)
Supplement: Supplementary file 5 — Source Data Extended Data Fig. 6 [file 41586_2023_6477_MOESM5_ESM.xlsx]

## Sheet: ED Fig. 6c
Extended Data Fig. 6
Panel c
	Tim17 WT	Raw data (rel. fluorescence, a.u.)			Rel. fluorescence normalised to 0 sec					Tim17 D17A	Raw data (rel. fluorescence, a.u.)			Rel. fluorescence normalised to 0 sec					Tim17 D76A	Raw data (rel. fluorescence, a.u.)			Rel. fluorescence normalised to 0 sec					Tim17 E126A	Raw data (rel. fluorescence, a.u.)			Rel. fluorescence normalised to 0 sec
	Time (sec)	Replicate 1	Replicate 2	Replicate 3	Replicate 1	Replicate 2	Replicate 3	Average Rep. 1 to 3		Time (sec)	Replicate 1	Replicate 2	Replicate 3	Replicate 1	Replicate 2	Replicate 3	Average Rep. 1 to 3		Time (sec)	Replicate 1	Replicate 2	Replicate 3	Replicate 1	Replicate 2	Replicate 3	Average Rep. 1 to 3		Time (sec)	Replicate 1	Replicate 2	Replicate 3	Replicate 1	Replicate 2	Replicate 3	Average Rep. 1 to 3
	0	7.87659	7.86652	8.07373	1	1	1	1		0	8.06824	8.17566	7.97211	1	1	1	1		0	7.75085	8.04596	8.09937	1	1	1	1		0	8.00018	7.91534	7.86377	1	1	1	1
	1	7.93396	7.89459	8.06641	1.00728	1.00357	0.999093	1.00332		1	8.03375	8.2254	7.98218	0.995725	1.00608	1.00126	1.00102		1	7.73682	8.03131	8.1192	0.99819	0.998179	1.00245	0.999606		1	7.97913	7.89246	7.89917	0.997369	0.997109	1.0045	0.99966
	2	7.90192	7.90436	8.04688	1.00322	1.00481	0.996674	1.00157		2	8.11523	8.17505	7.98187	1.00582	0.999925	1.00122	1.00232		2	7.73438	8.04016	8.10364	0.997875	0.999279	1.00053	0.999227		2	7.99011	7.89246	7.82043	0.998741	0.997109	0.994489	0.99678
	3	7.93274	7.91321	8.08533	1.00713	1.00594	1.00144	1.00483		3	8.07587	8.18451	7.93701	1.00095	1.00108	0.995597	0.999208		3	7.75726	8.0722	8.12561	1.00083	1.00326	1.00324	1.00244		3	8.03009	7.92603	7.88025	1.00374	1.00135	1.0021	1.00239
	4	7.91809	7.87323	8.07892	1.00527	1.00085	1.00064	1.00225		4	8.05695	8.172	7.98248	0.998601	0.999552	1.0013	0.999818		4	7.73651	8.05634	8.13477	0.99815	1.00129	1.00437	1.00127		4	7.97119	7.88391	7.80853	0.996376	0.996029	0.992975	0.995127
	5	7.92358	7.8775	8.11188	1.00597	1.0014	1.00473	1.00403		5	8.05969	8.16559	7.96936	0.99894	0.998768	0.999655	0.999121		5	7.69623	8.06824	8.10333	0.992953	1.00277	1.00049	0.998737		5	7.96478	7.9184	7.84363	0.995575	1.00039	0.997439	0.9978
	6	7.91748	7.883	8.04504	1.00519	1.00209	0.996446	1.00124		6	8.06213	8.13538	8.00354	0.999243	0.995073	1.00394	0.999419		6	7.73621	8.07892	8.07068	0.998111	1.0041	0.996458	0.999555		6	7.97485	7.86407	7.86621	0.996834	0.993523	1.00031	0.996889
	7	7.92664	7.85339	8.06763	1.00635	0.998331	0.999244	1.00131		7	8.10577	8.17139	7.9834	1.00465	0.999478	1.00142	1.00185		7	7.7002	8.07434	8.12561	0.993465	1.00353	1.00324	1.00008		7	7.96692	7.88666	7.87445	0.995843	0.996377	1.00136	0.997859
	8	7.91046	7.8479	8.0722	1.0043	0.997633	0.99981	1.00058		8	8.07648	8.19977	7.97638	1.00102	1.00295	1.00054	1.0015		8	6.81396	8.06305	8.12927	0.879124	1.00212	1.00369	0.961647		8	7.9837	7.86652	7.85431	0.99794	0.993832	0.998797	0.996856
	9	3.43994	2.6358	8.07922	0.43673	0.335066	1.00068	0.590825		9	1.52649	3.33374	3.05084	0.189197	0.407764	0.382689	0.32655		9	0.0228882	3.15643	0.22522	0.00295299	0.3923	0.0278071	0.14102		9	3.77136	2.27997	1.04767	0.471409	0.288044	0.133227	0.29756
	10	0.0137329	0.0231934	0.0933838	0.00174351	0.00294837	0.0115664	0.00541942		10	0.0183105	0.0201416	0.0204468	0.00226945	0.00246361	0.00256479	0.00243262		10	0.017395	0.0231934	0.0228882	0.00224427	0.00288261	0.00282592	0.00265094		10	0.0192261	0.0256348	0.020752	0.00240321	0.00323862	0.00263894	0.00276026
	11	0.0128174	0.017395	0.0167847	0.00162728	0.00221127	0.00207893	0.00197249		11	0.0149536	0.015564	0.0128174	0.00185339	0.0019037	0.00160778	0.00178829		11	0.017395	0.020752	0.0222778	0.00224427	0.00257918	0.00275056	0.00252467		11	0.0143433	0.017395	0.0140381	0.00179287	0.00219763	0.00178516	0.00192522
	12	0.0115967	0.015564	0.0140381	0.0014723	0.00197851	0.00173874	0.00172985		12	0.0149536	0.015564	0.015564	0.00185339	0.0019037	0.00195231	0.00190313		12	0.015564	0.0195313	0.0228882	0.00200804	0.00242747	0.00282592	0.00242048		12	0.0143433	0.0158691	0.015564	0.00179287	0.00200485	0.0019792	0.00192564
	13	0.012207	0.0167847	0.0164795	0.00154978	0.00213369	0.00204113	0.0019082		13	0.0140381	0.0152588	0.0143433	0.00173992	0.00186637	0.00179918	0.00180183		13	0.0177002	0.0177002	0.0274658	0.00228365	0.00219989	0.0033911	0.00262488		13	0.0161743	0.017395	0.0170898	0.00202174	0.00219763	0.00217323	0.00213087
	14	0.0198364	0.0183105	0.020752	0.0025184	0.00232765	0.00257031	0.00247212		14	0.0219727	0.0265503	0.0262451	0.00272336	0.00324748	0.00329211	0.00308765		14	0.0259399	0.0280762	0.027771	0.00334672	0.00348948	0.00342879	0.00342166		14	0.0231934	0.0164795	0.0231934	0.00289911	0.00208197	0.0029494	0.00264349
	15	0.0137329	0.0180054	0.0128174	0.00174351	0.00228886	0.00158754	0.00187331		15	0.015564	0.0164795	0.0167847	0.00192905	0.00201568	0.00210543	0.00201672		15	0.0186157	0.0189209	0.0238037	0.00240176	0.0023516	0.00293896	0.00256411		15	0.0137329	0.0140381	0.0143433	0.00171657	0.00177353	0.00182397	0.00177136
	16	0.0131226	0.0161743	0.0109863	0.00166603	0.00205609	0.00136075	0.00169429		16	0.0134277	0.0189209	0.0131226	0.00166427	0.0023143	0.00164606	0.00187488		16	0.0180054	0.0167847	0.0280762	0.00232302	0.0020861	0.00346647	0.0026252		16	0.0149536	0.0152588	0.0152588	0.00186916	0.00192775	0.00194039	0.00191243
	17	0.0128174	0.0180054	0.010376	0.00162728	0.00228886	0.00128516	0.00173377		17	0.0152588	0.0195313	0.0140381	0.00189122	0.00238896	0.0017609	0.00201369		17	0.0195313	0.0183105	0.0244141	0.00251989	0.00227574	0.00301432	0.00260332		17	0.015564	0.0158691	0.0137329	0.00194546	0.00200485	0.00174635	0.00189889
	18	0.0140381	0.017395	0.0106812	0.00178226	0.00221127	0.00132296	0.00177216		18	0.0131226	0.0170898	0.0149536	0.00162645	0.00209033	0.00187574	0.00186417		18	0.020752	0.0192261	0.0250244	0.00267738	0.00238953	0.00308967	0.00271886		18	0.0161743	0.0167847	0.0140381	0.00202174	0.00212053	0.00178516	0.00197581
	19	0.0164795	0.0985718	1.6568	0.00209221	0.0125305	0.205209	0.0732772		19	0.0152588	0.0305176	0.0146484	0.00189122	0.00373274	0.00183746	0.00248714		19	0.0192261	0.0167847	0.0375366	0.00248052	0.0020861	0.00463451	0.00306704		19	0.015564	0.0274658	0.0143433	0.00194546	0.00346995	0.00182397	0.00241312
	20	4.06982	5.4895	5.81299	0.516698	0.697831	0.719988	0.644839		20	5.04028	5.1944	0.964355	0.624706	0.635349	0.120966	0.460341		20	3.07098	3.00476	6.0788	0.396212	0.37345	0.750528	0.50673		20	1.2561	4.91608	0.0244141	0.157009	0.621083	0.00310463	0.260399
	21	5.18646	5.20569	5.47424	0.658465	0.661753	0.678031	0.666083		21	6.23749	5.58624	5.52887	0.773092	0.683277	0.693527	0.716632		21	5.46051	5.76019	5.87097	0.704505	0.715911	0.724867	0.715094		21	5.72479	5.74677	4.66339	0.715583	0.726029	0.593022	0.678211
	22	4.93561	4.94446	5.2066	0.626618	0.628545	0.644882	0.633348		22	6.02478	5.35767	5.30792	0.746728	0.65532	0.665811	0.689286		22	5.25543	5.49255	5.63904	0.678046	0.682647	0.696232	0.685642		22	5.52277	5.53223	5.96954	0.690331	0.698925	0.759119	0.716125
	23	4.71741	4.74884	5.01007	0.598915	0.603677	0.62054	0.607711		23	5.83252	5.1297	5.0946	0.722899	0.627436	0.639053	0.663129		23	5.05341	5.35431	5.42206	0.651981	0.665466	0.669442	0.662296		23	5.31311	5.32898	5.78186	0.664124	0.673247	0.735253	0.690875
	24	4.53247	4.48883	4.8056	0.575436	0.570625	0.595214	0.580425		24	5.74127	4.92432	4.87061	0.711589	0.602315	0.610956	0.64162		24	4.87701	5.14374	5.24139	0.629223	0.639295	0.647136	0.638551		24	5.14282	5.18158	5.61127	0.642838	0.654625	0.71356	0.670341
	25	4.29382	4.30481	4.61945	0.545137	0.547232	0.572158	0.554842		25	5.56854	4.73663	4.70978	0.69018	0.579358	0.590782	0.620107		25	4.7226	4.93774	5.07263	0.609301	0.613692	0.626299	0.616431		25	4.98901	5.02563	5.43457	0.623612	0.634923	0.69109	0.649875
	26	4.16168	4.16199	4.42932	0.528361	0.529076	0.548609	0.535349		26	5.45074	4.60114	4.52698	0.67558	0.562785	0.567852	0.602072		26	4.57916	4.82391	4.9353	0.590795	0.599544	0.609344	0.599894		26	4.80316	4.8642	5.24445	0.600381	0.614528	0.666913	0.627274
	27	3.99689	3.99353	4.23004	0.507439	0.507662	0.523926	0.513009		27	5.32227	4.40704	4.37286	0.659657	0.539044	0.54852	0.582407		27	4.46014	4.67896	4.74548	0.575439	0.581529	0.585907	0.580958		27	4.70795	4.69971	5.12421	0.588481	0.593747	0.651623	0.611283
	28	3.81927	3.83301	4.13147	0.484889	0.487256	0.511718	0.494621		28	5.18005	4.24927	4.22455	0.64203	0.519746	0.529916	0.563897		28	4.31244	4.54163	4.63196	0.556383	0.564461	0.571891	0.564245		28	4.55353	4.53156	4.97406	0.569178	0.572504	0.632529	0.591404
	29	3.71307	3.69812	3.94867	0.471406	0.470109	0.489076	0.476864		29	5.08514	4.14673	4.07715	0.630266	0.507204	0.511427	0.549632		29	4.23309	4.3692	4.48944	0.546145	0.54303	0.554295	0.547824		29	4.43298	4.43573	4.85138	0.55411	0.560397	0.616928	0.577145
	30	3.56659	3.55286	3.83514	0.452809	0.451643	0.475015	0.459822		30	4.95544	4.02679	3.95111	0.614191	0.492534	0.495617	0.534114		30	4.06097	4.2514	4.36707	0.523939	0.528389	0.539186	0.530505		30	4.31824	4.30267	4.6759	0.539768	0.543586	0.594613	0.559322
	31	3.461	3.39294	3.69354	0.439403	0.431314	0.457476	0.442731		31	4.86481	3.91205	3.8031	0.602958	0.4785	0.477051	0.519503		31	3.99231	4.133	4.25385	0.51508	0.513674	0.525208	0.517987		31	4.20471	4.20166	4.59717	0.525577	0.530825	0.584601	0.547001
	32	3.34015	3.27698	3.6142	0.42406	0.416573	0.447649	0.429428		32	4.76257	3.76343	3.71277	0.590286	0.460321	0.46572	0.505442		32	3.86353	4.01611	4.11346	0.498465	0.499146	0.507874	0.501829		32	4.08936	4.08386	4.47388	0.511158	0.515942	0.568923	0.532008
	33	3.23181	3.1601	3.49304	0.410306	0.401715	0.432643	0.414888		33	4.65759	3.66486	3.57117	0.577275	0.448265	0.447958	0.491166		33	3.76648	3.89343	4.02527	0.485944	0.483899	0.496986	0.488943		33	3.96973	4.02252	4.33655	0.496205	0.508193	0.551459	0.518619
	34	3.15338	3.04108	3.39142	0.400348	0.386585	0.420056	0.40233		34	4.5694	3.55103	3.47595	0.566344	0.434342	0.436014	0.4789		34	3.67554	3.81958	3.94196	0.474211	0.47472	0.4867	0.478544		34	3.90228	3.91968	4.23401	0.487774	0.4952	0.53842	0.507131
	35	3.06793	2.93213	3.28156	0.3895	0.372735	0.406449	0.389561		35	4.47662	3.46497	3.36578	0.554845	0.423815	0.422194	0.466951		35	3.57605	3.70056	3.83911	0.461375	0.459928	0.474001	0.465101		35	3.76434	3.84735	4.13879	0.470532	0.486063	0.526311	0.494302
	36	2.99194	2.85675	3.20618	0.379852	0.363153	0.397113	0.380039		36	4.43115	3.36273	3.28278	0.549209	0.41131	0.411783	0.457434		36	3.51166	3.62457	3.72864	0.453068	0.450483	0.460362	0.454638		36	3.7088	3.76556	4.01489	0.46359	0.475729	0.510555	0.483291
	37	2.883	2.72949	3.09204	0.366021	0.346976	0.382975	0.365324		37	4.3158	3.27759	3.18329	0.534912	0.400896	0.399303	0.445037		37	3.41125	3.53424	3.63617	0.440113	0.439256	0.448945	0.442771		37	3.65143	3.69415	3.91907	0.456418	0.466708	0.49837	0.473832
	38	2.81464	2.65564	2.99805	0.357342	0.337588	0.371334	0.355421		38	4.24133	3.16223	3.10699	0.525682	0.386786	0.389732	0.434067		38	3.34473	3.44727	3.5199	0.431531	0.428447	0.434589	0.431522		38	3.55896	3.61084	3.81927	0.44486	0.456183	0.485679	0.462241
	39	2.7002	2.5824	2.9126	0.342813	0.328277	0.36075	0.343947		39	4.16443	3.07831	3.01086	0.516151	0.376521	0.377674	0.423449		39	3.27179	3.37769	3.48206	0.42212	0.4198	0.429917	0.423946		39	3.48145	3.54767	3.7149	0.435171	0.448202	0.472407	0.451927
	40	2.60834	2.47284	2.8183	0.331151	0.31435	0.34907	0.331524		40	4.07257	2.96692	2.94861	0.504766	0.362897	0.369866	0.412509		40	3.18939	3.31085	3.4024	0.411489	0.411492	0.420082	0.414354		40	3.40668	3.50037	3.65753	0.425825	0.442226	0.465112	0.444388
	41	2.54944	2.40417	2.73438	0.323673	0.305621	0.338676	0.322657		41	3.94653	2.93182	2.85919	0.489144	0.358603	0.358649	0.402132		41	3.14148	3.2489	3.28857	0.405308	0.403793	0.406028	0.405043		41	3.34106	3.40027	3.56354	0.417623	0.42958	0.453159	0.433454
	42	2.47375	2.3172	2.64862	0.314064	0.294565	0.328054	0.312227		42	3.87665	2.85553	2.78351	0.480483	0.349272	0.349156	0.39297		42	3.0838	3.16986	3.20892	0.397866	0.393969	0.396194	0.39601		42	3.29834	3.33344	3.5199	0.412283	0.421137	0.44761	0.42701
	43	2.41669	2.25311	2.58881	0.306819	0.286418	0.320646	0.304628		43	3.8446	2.7887	2.70782	0.47651	0.341098	0.339662	0.385757		43	3.02155	3.11401	3.17474	0.389835	0.387028	0.391974	0.389612		43	3.21442	3.24402	3.44452	0.401793	0.40984	0.438024	0.416552
	44	2.3941	2.17957	2.53479	0.303951	0.277069	0.313955	0.298325		44	3.74664	2.70172	2.66907	0.464369	0.330459	0.334801	0.376543		44	2.94891	3.04108	3.12195	0.380463	0.377964	0.385456	0.381294		44	3.14087	3.17322	3.33588	0.3926	0.400895	0.424209	0.405901
	45	2.30225	2.12677	2.47955	0.29229	0.270357	0.307113	0.28992		45	3.68958	2.63641	2.57416	0.457297	0.322471	0.322896	0.367554		45	2.91138	3.00476	3.03589	0.375621	0.37345	0.37483	0.374634		45	3.10455	3.10333	3.25714	0.38806	0.392065	0.414196	0.398107
	46	2.25403	2.06573	2.40997	0.286168	0.262598	0.298495	0.28242		46	3.53333	2.5647	2.52625	0.437931	0.313699	0.316886	0.356172		46	2.8775	2.93762	2.95868	0.37125	0.365105	0.365298	0.367217		46	3.05634	3.10944	3.18329	0.382034	0.392837	0.404805	0.393225
	47	2.21436	1.99554	2.3584	0.281132	0.253675	0.292108	0.275638		47	3.38898	2.51801	2.47467	0.42004	0.307989	0.310416	0.346148		47	2.8299	2.86469	2.91748	0.365108	0.356041	0.360211	0.360453		47	3.00873	3.05328	3.12988	0.376083	0.385742	0.398013	0.386613
	48	2.17651	1.93787	2.30011	0.276326	0.246344	0.284888	0.269186		48	3.36151	2.45087	2.42401	0.416635	0.299776	0.304061	0.340158		48	2.7832	2.82684	2.84546	0.359083	0.351337	0.351319	0.353913		48	2.948	2.99469	3.06915	0.368492	0.37834	0.39029	0.379041
	49	2.11151	1.88416	2.26898	0.268074	0.239516	0.281032	0.262874		49	3.34412	2.39838	2.36511	0.414479	0.293356	0.296673	0.334836		49	2.73285	2.77557	2.77893	0.352587	0.344964	0.343104	0.346885		49	2.9184	2.94098	2.99011	0.364792	0.371554	0.380239	0.372195
	50	2.07153	1.80573	2.20795	0.262998	0.229546	0.273473	0.255339		50	3.25378	2.31567	2.31995	0.403283	0.28324	0.291008	0.325843		50	2.68738	2.71301	2.72705	0.346721	0.337189	0.336699	0.340203		50	2.8653	2.88696	2.90924	0.358154	0.36473	0.369955	0.36428
	51	2.01019	1.77887	2.15485	0.255211	0.226132	0.266896	0.249413		51	3.15491	2.26074	2.27295	0.391028	0.276521	0.285113	0.317554		51	2.63824	2.64038	2.6651	0.340381	0.328162	0.32905	0.332531		51	2.80426	2.82471	2.85522	0.350525	0.356865	0.363085	0.356825
	52	1.97662	1.74011	2.10876	0.250949	0.221205	0.261188	0.244447		52	3.09601	2.22778	2.20978	0.383728	0.272489	0.277189	0.311135		52	2.5943	2.59705	2.61932	0.334712	0.322777	0.323398	0.326962		52	2.78412	2.81158	2.79144	0.348007	0.355206	0.354975	0.352729
	53	1.94183	1.68091	2.07428	0.246532	0.213679	0.256917	0.239043		53	3.07709	2.15149	2.17804	0.381383	0.263158	0.273207	0.305916		53	2.55219	2.55188	2.57263	0.329279	0.317163	0.317633	0.321358		53	2.7301	2.75757	2.74078	0.341255	0.348383	0.348533	0.346057
	54	1.90552	1.64307	2.0462	0.241922	0.208869	0.253439	0.234743		54	3.16467	2.11731	2.16248	0.392238	0.258977	0.271256	0.30749		54	2.52014	2.49084	2.52899	0.325144	0.309576	0.312245	0.315655		54	2.68463	2.67944	2.69104	0.335571	0.338512	0.342207	0.338764
	55	1.87225	1.62048	2.00623	0.237698	0.205997	0.248489	0.230728		55	3.13873	2.08466	2.0993	0.389023	0.254984	0.263331	0.302446		55	2.48474	2.4527	2.50305	0.320576	0.304836	0.309043	0.311485		55	2.68677	2.64679	2.64221	0.335839	0.334387	0.335998	0.335408
	56	1.83655	1.57288	1.96289	0.233166	0.199946	0.243121	0.225411		56	3.14392	2.04529	2.07306	0.389666	0.250168	0.260039	0.299958		56	2.45483	2.435	2.44873	0.316718	0.302636	0.302336	0.30723		56	2.63824	2.61017	2.6004	0.329773	0.329761	0.330681	0.330072
	57	1.81671	1.54022	1.91833	0.230647	0.195794	0.237601	0.221348		57	3.11981	2.00073	2.02026	0.386678	0.244718	0.253416	0.294937		57	2.4353	2.38129	2.39471	0.314198	0.295961	0.295666	0.301942		57	2.6059	2.57568	2.56104	0.32573	0.325404	0.325676	0.325603
	58	1.79016	1.50024	1.87897	0.227276	0.190712	0.232726	0.216905		58	3.07861	1.97113	1.98944	0.381571	0.241097	0.24955	0.29074		58	2.41425	2.31964	2.34894	0.311482	0.288299	0.290015	0.296599		58	2.59613	2.54578	2.52014	0.324509	0.321626	0.320475	0.322203
	59	1.76331	1.47095	1.85425	0.223867	0.186989	0.229665	0.213507		59	3.00049	1.93665	1.97876	0.371889	0.23688	0.24821	0.28566		59	2.38983	2.29889	2.30652	0.308331	0.28572	0.284778	0.292943		59	2.55066	2.5119	2.46033	0.318825	0.317346	0.312869	0.316347
	60	1.73187	1.43402	1.83197	0.219876	0.182294	0.226905	0.209692		60	2.98615	1.90369	1.91437	0.370112	0.232848	0.240133	0.281031		60	2.3526	2.29431	2.26044	0.303528	0.285151	0.279088	0.289256		60	2.54303	2.44476	2.4173	0.317872	0.308864	0.307397	0.311377
	61	1.70502	1.40045	1.78253	0.216467	0.178027	0.220781	0.205092		61	2.91931	1.87225	1.88751	0.361827	0.229003	0.236764	0.275865		61	2.33856	2.23877	2.2171	0.301717	0.278248	0.273737	0.284567		61	2.50824	2.41913	2.37823	0.313523	0.305626	0.302429	0.307192
	62	1.68396	1.37695	1.74164	0.213793	0.175039	0.215717	0.201516		62	2.86011	1.85089	1.86005	0.35449	0.22639	0.23332	0.2714		62	2.3114	2.19971	2.19238	0.298212	0.273393	0.270685	0.280764		62	2.47437	2.38373	2.33307	0.309289	0.301153	0.296686	0.302376
	63	1.66199	1.34949	1.71814	0.211004	0.171549	0.212806	0.198453		63	2.83325	1.80145	1.84204	0.351161	0.220343	0.231061	0.267521		63	2.27051	2.17621	2.15668	0.292937	0.270472	0.266278	0.276562		63	2.46735	2.35229	2.30408	0.308412	0.297181	0.292999	0.299531
	64	1.63483	1.30127	1.69373	0.207556	0.165419	0.209783	0.194252		64	2.8241	1.78192	1.8222	0.350027	0.217954	0.228572	0.265518		64	2.25861	2.1524	2.14355	0.291402	0.267513	0.264656	0.274524		64	2.44995	2.31445	2.25739	0.306237	0.292401	0.287062	0.295233
	65	1.60706	1.27563	1.66443	0.20403	0.162159	0.206154	0.190781		65	2.76917	1.74713	1.76941	0.343219	0.213699	0.22195	0.259623		65	2.24884	2.12677	2.08984	0.290141	0.264328	0.258025	0.270831		65	2.41089	2.29401	2.22534	0.301354	0.289818	0.282986	0.291386
	66	1.57959	1.26373	1.64093	0.200542	0.160647	0.203243	0.188144		66	2.76825	1.72089	1.75018	0.343105	0.210489	0.219538	0.257711		66	2.22595	2.08771	2.08588	0.287188	0.259473	0.257536	0.268066		66	2.41119	2.26196	2.15637	0.301392	0.285769	0.274216	0.287126
	67	1.57867	1.2384	1.62201	0.200426	0.157427	0.2009	0.186251		67	2.72522	1.68457	1.69983	0.337771	0.206047	0.213222	0.252347		67	2.22473	2.07336	2.0401	0.28703	0.25769	0.251884	0.265535		67	2.36847	2.22504	2.13226	0.296052	0.281105	0.27115	0.282769
	68	1.55212	1.2146	1.59149	0.197055	0.154401	0.19712	0.182859		68	2.72736	1.67114	1.68884	0.338037	0.204404	0.211844	0.251428		68	2.18628	2.03156	1.99524	0.28207	0.252494	0.246345	0.260303		68	2.37488	2.21527	2.1048	0.296853	0.27987	0.267658	0.281461
	69	1.53076	1.17798	1.57745	0.194343	0.149746	0.195381	0.179823		69	2.70386	1.63269	1.66626	0.335124	0.199701	0.209011	0.247945		69	2.18536	1.99249	1.9751	0.281951	0.247639	0.243858	0.257816		69	2.36176	2.16705	2.05902	0.295213	0.273779	0.261836	0.276943
	70	1.52313	1.16882	1.56189	0.193374	0.148582	0.193453	0.17847		70	2.67395	1.62018	1.64185	0.331417	0.198171	0.205949	0.245179		70	2.16766	1.96899	1.96777	0.279667	0.244718	0.242953	0.25578		70	2.33948	2.14478	2.03857	0.292428	0.270965	0.259236	0.27421
	71	1.48987	1.14899	1.56097	0.189152	0.146061	0.193339	0.176184		71	2.63	1.57074	1.62964	0.325969	0.192124	0.204418	0.240837		71	2.15729	1.94611	1.92261	0.278329	0.241874	0.237378	0.252527		71	2.33734	2.12646	1.99646	0.292161	0.26865	0.253881	0.271564
	72	1.47858	1.12976	1.52435	0.187718	0.143616	0.188804	0.173379		72	2.60406	1.55518	1.60522	0.322754	0.190221	0.201354	0.23811		72	2.14691	1.93268	1.8811	0.27699	0.240205	0.232253	0.249816		72	2.31598	2.11517	1.98456	0.289491	0.267224	0.252368	0.269694
	73	1.4743	1.11572	1.49658	0.187175	0.141831	0.185364	0.171457		73	2.5946	1.52252	1.58234	0.321582	0.186226	0.198484	0.235431		73	2.12921	1.90979	1.88843	0.274707	0.23736	0.233158	0.248408		73	2.31354	2.11212	1.94824	0.289186	0.266839	0.247749	0.267925
	74	1.47461	1.0907	1.48071	0.187214	0.138651	0.183399	0.169755		74	2.59918	1.51001	1.5567	0.32215	0.184696	0.195268	0.234038		74	2.12555	1.89087	1.84937	0.274234	0.235009	0.228335	0.245859		74	2.33795	2.07458	1.93176	0.292237	0.262096	0.245653	0.266662
	75	1.4505	1.07147	1.46973	0.184153	0.136206	0.182039	0.167466		75	2.57111	1.49384	1.52039	0.31867	0.182718	0.190714	0.230701		75	2.10022	1.8631	1.82251	0.270966	0.231557	0.225019	0.242514		75	2.28973	2.05292	1.87988	0.28621	0.25936	0.239056	0.261542
	76	1.42883	1.06262	1.44928	0.181402	0.135081	0.179506	0.16533		76	2.55676	1.44165	1.50818	0.316892	0.176334	0.189182	0.227469		76	2.08984	1.84601	1.79779	0.269627	0.229433	0.221967	0.240342		76	2.27722	2.05261	1.86462	0.284646	0.259321	0.237115	0.260361
	77	1.42303	1.04706	1.43341	0.180666	0.133103	0.17754	0.16377		77	2.56042	1.44867	1.49597	0.317346	0.177193	0.18765	0.227396		77	2.0932	1.83899	1.78741	0.270061	0.228561	0.220685	0.239769		77	2.29736	2.03156	1.82007	0.287164	0.256661	0.23145	0.258425
	78	1.42548	1.02142	1.42609	0.180977	0.129844	0.176633	0.162485		78	2.52502	1.42151	1.47644	0.312958	0.173871	0.185201	0.22401		78	2.0932	1.83197	1.77002	0.270061	0.227688	0.218538	0.238762		78	2.27692	2.01324	1.80695	0.284609	0.254347	0.229782	0.256246
	79	1.40228	1.01563	1.43646	0.178031	0.129108	0.177918	0.161686		79	2.5119	1.41266	1.47552	0.311332	0.172788	0.185085	0.223069		79	2.06543	1.79657	1.76361	0.266478	0.223288	0.217747	0.235838		79	2.2641	1.99371	1.78436	0.283006	0.251879	0.226909	0.253931
	80	1.39587	1.00891	1.38397	0.177218	0.128254	0.171416	0.158963		80	2.50702	1.38885	1.44867	0.310727	0.169876	0.181717	0.220773		80	2.0517	1.78558	1.73248	0.264706	0.221923	0.213903	0.233511		80	2.24945	1.987	1.75842	0.281175	0.251032	0.22361	0.251939
	81	1.39282	0.993958	1.38336	0.17683	0.126353	0.171341	0.158175		81	2.49786	1.40076	1.43921	0.309592	0.171333	0.180531	0.220485		81	2.04376	1.74683	1.70593	0.263682	0.217106	0.210625	0.230471		81	2.2287	1.97021	1.72943	0.278581	0.24891	0.219924	0.249138
	82	1.37787	0.978088	1.36993	0.174932	0.124336	0.169677	0.156315		82	2.46887	1.38062	1.42731	0.305999	0.16887	0.179038	0.217969		82	2.05994	1.75873	1.69617	0.26577	0.218585	0.20942	0.231258		82	2.21436	1.94183	1.70898	0.276789	0.245325	0.217323	0.246479
	83	1.38458	0.968018	1.36414	0.175784	0.123055	0.16896	0.155933		83	2.46124	1.36749	1.43158	0.305053	0.167264	0.179574	0.217297		83	2.02637	1.73645	1.68671	0.261438	0.215816	0.208252	0.228502		83	2.24274	1.93787	1.70258	0.280336	0.244825	0.216509	0.247223
	84	1.35437	0.94696	1.35986	0.171949	0.120379	0.16843	0.153586		84	2.46979	1.34186	1.40259	0.306113	0.164129	0.175937	0.215393		84	2.03552	1.7215	1.6571	0.262619	0.213958	0.204596	0.227058		84	2.21771	1.92993	1.68793	0.277208	0.243821	0.214646	0.245225
	85	1.36322	0.942993	1.34521	0.173072	0.119874	0.166616	0.153187		85	2.43073	1.32721	1.39618	0.301271	0.162337	0.175133	0.212914		85	2.02332	1.69495	1.64154	0.261045	0.210659	0.202675	0.224793		85	2.23175	1.91895	1.66412	0.278962	0.242434	0.211619	0.244338
	86	1.33759	0.936584	1.33881	0.169818	0.11906	0.165823	0.151567		86	2.41211	1.33118	1.37634	0.298964	0.162822	0.172644	0.211477		86	2.00989	1.69586	1.64063	0.259312	0.210772	0.202563	0.224215		86	2.20398	1.90826	1.65527	0.275491	0.241084	0.210493	0.242356
	87	1.33881	0.907288	1.3382	0.169973	0.115335	0.165747	0.150352		87	2.42249	1.31348	1.38611	0.30025	0.160657	0.17387	0.211592		87	2.00287	1.67511	1.62537	0.258406	0.208193	0.200679	0.222426		87	2.22809	1.89575	1.61835	0.278505	0.239503	0.205798	0.241269
	88	1.32446	0.898743	1.33423	0.168151	0.114249	0.165256	0.149219		88	2.41394	1.29822	1.34979	0.29919	0.158791	0.169314	0.209098		88	2.00012	1.6571	1.5979	0.258052	0.205954	0.197287	0.220431		88	2.20734	1.89056	1.58112	0.275911	0.238848	0.201064	0.238608
	89	1.31714	0.88623	1.31226	0.167222	0.112658	0.162535	0.147472		89	2.40417	1.28143	1.36078	0.297979	0.156737	0.170693	0.20847		89	2.00684	1.651	1.58051	0.258919	0.205196	0.19514	0.219752		89	2.20306	1.87744	1.59729	0.275376	0.23719	0.20312	0.238562
	90	1.31989	0.887146	1.2912	0.167571	0.112775	0.159926	0.146757		90	2.388	1.27106	1.33942	0.295975	0.155469	0.168013	0.206486		90	2.00104	1.64185	1.57288	0.25817	0.204059	0.194198	0.218809		90	2.21191	1.875	1.57013	0.276483	0.236882	0.199666	0.237677
	91	1.32294	0.873718	1.29578	0.167958	0.111068	0.160493	0.146507		91	2.39105	1.2558	1.33575	0.296353	0.153602	0.167553	0.205836		91	1.97052	1.62262	1.55701	0.254233	0.201669	0.192238	0.216047		91	2.18628	1.86401	1.56097	0.273279	0.235493	0.198501	0.235758
	92	1.3031	0.874634	1.28845	0.16544	0.111184	0.159585	0.145403		92	2.37061	1.25977	1.34064	0.29382	0.154088	0.168166	0.205358		92	1.98792	1.61285	1.54724	0.256478	0.200455	0.191032	0.215988		92	2.19086	1.87439	1.55762	0.273851	0.236805	0.198075	0.236244
	93	1.27686	0.865173	1.26923	0.162108	0.109982	0.157205	0.143098		93	2.3764	1.22742	1.30829	0.294538	0.150131	0.164108	0.202926		93	1.97601	1.59821	1.54388	0.254941	0.198635	0.190617	0.214731		93	2.18384	1.83319	1.51642	0.272974	0.2316	0.192836	0.23247
	94	1.29059	0.858765	1.26923	0.163851	0.109167	0.157205	0.143408		94	2.37	1.23016	1.29425	0.293744	0.150466	0.162347	0.202186		94	1.98181	1.60217	1.5155	0.255689	0.199127	0.187113	0.213977		94	2.15393	1.84052	1.51337	0.269235	0.232526	0.192448	0.231403
	95	1.28571	0.85083	1.25305	0.163232	0.108158	0.155201	0.142197		95	2.36359	1.22223	1.29456	0.29295	0.149496	0.162386	0.201611		95	1.96716	1.59546	1.51947	0.253799	0.198293	0.187603	0.213232		95	2.16919	1.83411	1.48895	0.271143	0.231716	0.189343	0.230734
	96	1.27594	0.841064	1.23901	0.161991	0.106917	0.153462	0.14079		96	2.3584	1.2088	1.28265	0.292307	0.147854	0.160892	0.200351		96	1.9635	1.57288	1.50604	0.253327	0.195487	0.185945	0.211586		96	2.17987	1.84235	1.48712	0.272478	0.232757	0.18911	0.231448
	97	1.28265	0.845947	1.2265	0.162843	0.107538	0.151912	0.140764		97	2.34192	1.22192	1.29517	0.290264	0.149458	0.162463	0.200728		97	1.96228	1.57776	1.49323	0.25317	0.196093	0.184364	0.211209		97	2.17102	1.82312	1.46179	0.271371	0.230327	0.185889	0.229196
	98	1.27106	0.830994	1.2326	0.161372	0.105637	0.152668	0.139892		98	2.34375	1.19995	1.26495	0.290491	0.146771	0.158672	0.198645		98	1.98853	1.54388	1.49658	0.256556	0.191883	0.184777	0.211072		98	2.15118	1.82526	1.46576	0.268891	0.230598	0.186394	0.228628
	99	1.25183	0.831299	1.21521	0.15893	0.105676	0.150514	0.138373		99	2.33612	1.20453	1.27838	0.289545	0.147331	0.160357	0.199078		99	1.96533	1.56281	1.47827	0.253563	0.194235	0.182517	0.210105		99	2.16461	1.82709	1.41907	0.27057	0.230829	0.180457	0.227285
	100	1.25427	0.814819	1.21613	0.15924	0.103581	0.150628	0.137816		100	2.32544	1.17737	1.26434	0.288221	0.144009	0.158595	0.196942		100	1.96777	1.54938	1.46179	0.253878	0.192566	0.180482	0.208975		100	2.14966	1.80786	1.43616	0.268701	0.2284	0.18263	0.226577
	101	1.25397	0.800171	1.19537	0.159202	0.101719	0.148057	0.136326		101	2.33185	1.17371	1.27563	0.289016	0.143561	0.160012	0.19753		101	1.96136	1.5332	1.43433	0.253051	0.190555	0.177092	0.206899		101	2.14386	1.8103	1.42273	0.267976	0.228708	0.180922	0.225869
	102	1.24481	0.812073	1.18225	0.158039	0.103232	0.146432	0.135901		102	2.3349	1.16882	1.25244	0.289394	0.142963	0.157103	0.196487		102	1.95282	1.52649	1.44135	0.251949	0.189721	0.177958	0.206543		102	2.1524	1.79443	1.38672	0.269044	0.226703	0.176343	0.22403
	103	1.23352	0.802917	1.1792	0.156606	0.102068	0.146054	0.134909		103	2.30774	1.17767	1.24817	0.286028	0.144046	0.156567	0.195547		103	1.9519	1.51825	1.44226	0.25183	0.188697	0.178071	0.206199		103	2.13654	1.81671	1.3855	0.267061	0.229518	0.176188	0.224256
	104	1.23474	0.787048	1.17065	0.156761	0.10005	0.144995	0.133935		104	2.33765	1.15845	1.23108	0.289735	0.141695	0.154423	0.195284		104	1.9516	1.51764	1.43127	0.251792	0.188621	0.176714	0.205709		104	2.13104	1.80817	1.37024	0.266374	0.228439	0.174247	0.22302
	105	1.2265	0.790405	1.15936	0.155715	0.100477	0.143597	0.133263		105	2.341	1.16394	1.24146	0.29015	0.142366	0.155725	0.196081		105	1.95282	1.50604	1.41113	0.251949	0.18718	0.174227	0.204452		105	2.14417	1.81	1.35254	0.268015	0.22867	0.171996	0.222894
	106	1.22986	0.782166	1.15906	0.156141	0.0994297	0.143559	0.133043		106	2.3053	1.15875	1.22803	0.285725	0.141732	0.154041	0.193833		106	1.94153	1.51337	1.42487	0.250493	0.188091	0.175924	0.204836		106	2.13135	1.80481	1.35101	0.266413	0.228014	0.171802	0.222076
	107	1.2262	0.78064	1.15967	0.155677	0.0992357	0.143635	0.132849		107	2.32544	1.13922	1.22192	0.288221	0.139343	0.153274	0.193613		107	1.95679	1.48926	1.40533	0.252461	0.185094	0.173511	0.203689		107	2.11884	1.79199	1.33148	0.264849	0.226395	0.169318	0.220187
	108	1.21887	0.776672	1.16089	0.154746	0.0987313	0.143786	0.132421		108	2.33307	1.15265	1.23901	0.289167	0.140986	0.155418	0.19519		108	1.92383	1.49261	1.38245	0.248209	0.18551	0.170686	0.201469		108	2.12738	1.81732	1.32629	0.265917	0.229595	0.168658	0.22139
	109	1.21552	0.767822	1.14594	0.154321	0.0976063	0.141934	0.131287		109	2.33765	1.14105	1.24023	0.289735	0.139567	0.155571	0.194958		109	1.92383	1.49536	1.38977	0.248209	0.185852	0.17159	0.201884		109	2.12067	1.7926	1.30402	0.265078	0.226472	0.165826	0.219125
	110	1.21216	0.762329	1.14319	0.153894	0.096908	0.141594	0.130799		110	2.34039	1.14594	1.21094	0.290074	0.140165	0.151897	0.194045		110	1.92535	1.50055	1.35834	0.248405	0.186497	0.167709	0.200871		110	2.12524	1.80206	1.29517	0.265649	0.227667	0.164701	0.219339
	111	0.628662	0.164185	0.295715	0.079814	0.0208714	0.0366268	0.0457707		111	0.482178	0.483093	0.0256348	0.0597625	0.0590892	0.00321556	0.0406891		111	0.302734	0.292969	0.394592	0.0390582	0.0364119	0.0487189	0.0413963		111	0.330505	0.556641	0.0247192	0.0413122	0.0703243	0.00314343	0.03826
	112	0.0222778	0.0241089	0.0167847	0.00282836	0.00306475	0.00207893	0.00265734		112	0.0210571	0.0186157	0.017395	0.00260988	0.00227697	0.00218198	0.00235627		112	0.0238037	0.0222778	0.0244141	0.00307111	0.00276882	0.00301432	0.00295142		112	0.0204468	0.0164795	0.0216675	0.00255579	0.00208197	0.00275536	0.00246437
	113	0.0143433	0.0189209	0.0146484	0.001821	0.00240524	0.00181433	0.00201353		113	0.0177002	0.0146484	0.0140381	0.00219381	0.00179171	0.0017609	0.00191547		113	0.0189209	0.0177002	0.0195313	0.00244114	0.00219989	0.00241146	0.00235083		113	0.0161743	0.0149536	0.0198364	0.00202174	0.00188919	0.00252251	0.00214448
	114	0.0152588	0.0161743	0.0143433	0.00193723	0.00205609	0.00177654	0.00192329		114	0.0170898	0.015564	0.0109863	0.00211816	0.0019037	0.00137809	0.00179998		114	0.0219727	0.0167847	0.0201416	0.00283488	0.0020861	0.00248681	0.00246926		114	0.0152588	0.0149536	0.022583	0.00190731	0.00188919	0.00287178	0.00222276
	115	0.0137329	0.0177002	0.0161743	0.00174351	0.00225007	0.00200332	0.00199897		115	0.0170898	0.0143433	0.0140381	0.00211816	0.00175439	0.0017609	0.00187782		115	0.0228882	0.0161743	0.020752	0.00295299	0.00201024	0.00256217	0.00250847		115	0.0161743	0.0137329	0.0198364	0.00202174	0.00173497	0.00252251	0.00209307
	116	0.0149536	0.0180054	0.0140381	0.00189849	0.00228886	0.00173874	0.00197536		116	0.0186157	0.0137329	0.0119019	0.00230728	0.00167973	0.00149294	0.00182665		116	0.0234985	0.0143433	0.0195313	0.00303173	0.00178267	0.00241146	0.00240862		116	0.015564	0.0167847	0.0192261	0.00194546	0.00212053	0.0024449	0.00217029
	117	0.0137329	0.0167847	0.0140381	0.00174351	0.00213369	0.00173874	0.00187198		117	0.0180054	0.0140381	0.0140381	0.00223164	0.00171706	0.0017609	0.0019032		117	0.0222778	0.0152588	0.0192261	0.00287424	0.00189645	0.00237378	0.00238149		117	0.015564	0.0140381	0.0204468	0.00194546	0.00177353	0.00260013	0.00210637
	118	0.0149536	0.0183105	0.0140381	0.00189849	0.00232765	0.00173874	0.00198829		118	0.0195313	0.0170898	0.0112915	0.00242076	0.00209033	0.00141638	0.00197582		118	0.0234985	0.0167847	0.0180054	0.00303173	0.0020861	0.00222306	0.00244697		118	0.0177002	0.0140381	0.022583	0.00221248	0.00177353	0.00287178	0.00228593
	119	0.0143433	0.0161743	0.0149536	0.001821	0.00205609	0.00185213	0.00190974		119	0.0222778	0.0137329	0.0131226	0.00276117	0.00167973	0.00164606	0.00202899		119	0.0231934	0.0161743	0.0198364	0.00299237	0.00201024	0.00244913	0.00248391		119	0.0167847	0.0134277	0.0238037	0.00209804	0.00169641	0.00302701	0.00227382
	120	0.0170898	0.0140381	0.0134277	0.0021697	0.00178454	0.00166313	0.00187246		120	0.0241089	0.0177002	0.012207	0.00298812	0.00216499	0.00153121	0.00222811		120	0.0231934	0.0177002	0.0183105	0.00299237	0.00219989	0.00226073	0.00248433		120	0.0158691	0.0137329	0.0231934	0.00198359	0.00173497	0.0029494	0.00222266
	121	1.11938	0.0158691	0.8078	0.142115	0.0020173	0.100053	0.081395		121	0.0299072	0.0137329	0.854187	0.00370678	0.00167973	0.107147	0.0375111		121	0.997925	0.0198364	0.0244141	0.12875	0.00246539	0.00301432	0.0447434		121	0.0189209	0.0149536	0.0238037	0.00236506	0.00188919	0.00302701	0.00242709
	122	2.6416	0.56366	2.6828	0.335374	0.071653	0.332288	0.246438		122	2.9068	0.0262451	2.55707	0.360277	0.00321015	0.320752	0.22808		122	3.25836	2.84668	2.05444	0.420387	0.353802	0.253654	0.342615		122	3.45215	0.0177002	1.98242	0.431509	0.00223619	0.252095	0.228614
	123	2.91382	2.66327	2.95898	0.369934	0.338558	0.366495	0.358329		123	3.69598	2.18811	2.8421	0.45809	0.267637	0.356505	0.360744		123	3.47961	3.11401	2.97882	0.448933	0.387028	0.367784	0.401248		123	3.6792	3.30048	2.86316	0.45989	0.416973	0.364095	0.413652
	124	3.14789	2.99347	3.19794	0.399651	0.380533	0.396092	0.392092		124	3.77655	3.21747	3.0777	0.468076	0.393543	0.386058	0.415892		124	3.71307	3.35541	3.21686	0.479053	0.41703	0.397174	0.431086		124	3.87634	3.53882	3.11005	0.484532	0.447084	0.395491	0.442369
	125	3.35785	3.22693	3.39691	0.426308	0.410211	0.420736	0.419085		125	3.87817	3.43872	3.28979	0.480671	0.420605	0.412662	0.437979		125	3.89984	3.56262	3.46954	0.50315	0.442784	0.428372	0.458102		125	4.09607	3.73016	3.33466	0.511997	0.471257	0.424054	0.469103
	126	3.55774	3.50037	3.58795	0.451685	0.444971	0.444398	0.447018		126	4.1095	3.67645	3.48541	0.509343	0.449682	0.4372	0.465409		126	4.09027	3.74695	3.67645	0.527719	0.465693	0.453918	0.482443		126	4.26208	3.88672	3.54553	0.532748	0.491036	0.450869	0.491551
	127	3.71155	3.69415	3.77045	0.471213	0.469604	0.467002	0.469273		127	4.4397	3.87878	3.66516	0.550269	0.47443	0.459748	0.494816		127	4.23553	3.90106	3.84277	0.54646	0.484847	0.474453	0.50192		127	4.42841	4.07684	3.69629	0.553539	0.515056	0.47004	0.512878
	128	3.89099	3.90625	3.94775	0.493994	0.496566	0.488962	0.493174		128	4.63531	4.06342	3.82874	0.574513	0.497014	0.480267	0.517265		128	4.38171	4.10095	4.02893	0.56532	0.509691	0.497437	0.524149		128	4.56085	4.24652	3.90259	0.570093	0.536492	0.496275	0.534287
	129	4.0271	4.07928	4.10034	0.511275	0.518562	0.507862	0.512566		129	4.68628	4.20776	3.98712	0.580831	0.514669	0.500134	0.531878		129	4.52179	4.27734	4.20532	0.583393	0.531613	0.519216	0.544741		129	4.71222	4.37012	4.04846	0.589014	0.552108	0.514824	0.551982
	130	4.16443	4.24561	4.25323	0.52871	0.539706	0.526799	0.531738		130	4.77234	4.36981	4.11194	0.591497	0.53449	0.515791	0.547259		130	4.64111	4.3634	4.36554	0.598787	0.542309	0.538997	0.560031		130	4.83795	4.51141	4.1745	0.60473	0.569958	0.530852	0.568513
	131	4.28986	4.37439	4.39056	0.544634	0.556077	0.543808	0.548173		131	4.99725	4.51447	4.26819	0.619373	0.552184	0.53539	0.568982		131	4.78241	4.50165	4.49707	0.617017	0.559492	0.555237	0.577249		131	4.95514	4.65515	4.32343	0.619379	0.588118	0.549791	0.585762
	132	4.43024	4.47021	4.53186	0.562457	0.568258	0.561309	0.564008		132	5.14343	4.61304	4.39606	0.637491	0.564241	0.55143	0.584387		132	4.88098	4.59686	4.63501	0.629735	0.571325	0.572268	0.591109		132	5.07202	4.76135	4.44855	0.633988	0.601534	0.565702	0.600408
	133	4.53735	4.61609	4.58862	0.576055	0.586802	0.56834	0.577066		133	5.26337	4.73999	4.49127	0.652357	0.579768	0.563373	0.598499		133	4.99695	4.7229	4.73816	0.644697	0.58699	0.585004	0.605564		133	5.17853	4.87366	4.60175	0.647302	0.615723	0.585184	0.61607
	134	4.62646	4.71008	4.72107	0.587368	0.59875	0.584745	0.590288		134	5.34851	4.84589	4.59625	0.662909	0.592722	0.576541	0.610724		134	5.047	4.81018	4.89929	0.651154	0.597838	0.604898	0.617963		134	5.27496	5.00824	4.69421	0.659355	0.632726	0.596941	0.629674
	135	4.70795	4.80927	4.79034	0.597714	0.611359	0.593324	0.600799		135	5.45532	4.96643	4.67926	0.676147	0.607465	0.586954	0.623522		135	5.15564	4.90662	4.95148	0.665171	0.609824	0.611341	0.628779		135	5.36926	5.10712	4.79767	0.671142	0.645218	0.610098	0.642153
	136	4.8053	4.90112	4.87915	0.610074	0.623035	0.604324	0.612478		136	5.52002	5.06897	4.78577	0.684167	0.620007	0.600314	0.634829		136	5.25116	5.00366	5.0769	0.677495	0.621885	0.626827	0.642069		136	5.44495	5.15839	4.88342	0.680603	0.651695	0.621002	0.6511
	137	4.89014	4.97864	4.9884	0.620845	0.63289	0.617856	0.623863		137	5.59021	5.15198	4.86084	0.692866	0.630161	0.609731	0.644253		137	5.31372	5.08484	5.15228	0.685566	0.631974	0.636133	0.651225		137	5.52216	5.25452	4.96826	0.690254	0.66384	0.631791	0.661962
	138	4.93195	5.04547	5.09003	0.626153	0.641385	0.630443	0.632661		138	5.65491	5.24078	4.93317	0.700885	0.641022	0.618804	0.65357		138	5.4129	5.17731	5.2298	0.698362	0.643467	0.645705	0.662511		138	5.60638	5.32074	5.047	0.700782	0.672206	0.641804	0.671597
	139	5.02533	5.06927	5.13	0.638008	0.644411	0.635394	0.639271		139	5.73303	5.29114	5.03174	0.710568	0.647182	0.631168	0.662973		139	5.46906	5.22949	5.27283	0.705608	0.649952	0.651017	0.668859		139	5.63538	5.41107	5.13824	0.704407	0.683618	0.653407	0.680477
	140	5.07874	5.16144	5.17944	0.644789	0.656127	0.641518	0.647478		140	5.79102	5.3833	5.08301	0.717755	0.658454	0.637599	0.67127		140	5.53589	5.30426	5.3656	0.71423	0.659245	0.662471	0.678649		140	5.73792	5.42877	5.17334	0.717224	0.685854	0.65787	0.686983
	141	5.13519	5.2182	5.22491	0.651956	0.663343	0.647149	0.654149		141	5.88348	5.43793	5.13489	0.729215	0.665137	0.644107	0.679486		141	5.59082	5.39368	5.44922	0.721317	0.670359	0.672796	0.688157		141	5.79224	5.49957	5.25208	0.724014	0.694799	0.667883	0.695565
	142	5.18402	5.23804	5.30579	0.658155	0.665865	0.657167	0.660396		142	5.91156	5.49011	5.21759	0.732695	0.671519	0.65448	0.686231		142	5.64209	5.43304	5.49194	0.727932	0.675251	0.67807	0.693751		142	5.80444	5.59448	5.33325	0.725539	0.70679	0.678205	0.703511
	143	5.25787	5.28015	5.32562	0.667531	0.671218	0.659623	0.666124		143	5.94849	5.52094	5.2832	0.737272	0.67529	0.66271	0.691758		143	5.65613	5.50995	5.58472	0.729743	0.68481	0.689525	0.701359		143	5.88074	5.62805	5.38483	0.735076	0.711031	0.684764	0.71029
	144	5.2771	5.32867	5.383	0.669973	0.677386	0.66673	0.671363		144	5.96588	5.59204	5.30029	0.739428	0.683986	0.664854	0.696089		144	5.74371	5.53986	5.62958	0.741043	0.688527	0.695064	0.708211		144	5.94818	5.69336	5.46967	0.743506	0.719282	0.695553	0.719447
	145	5.30273	5.38666	5.43701	0.673227	0.684758	0.67342	0.677135		145	6.05164	5.66223	5.36469	0.750057	0.692572	0.672932	0.705187		145	5.75531	5.62531	5.69489	0.742539	0.699147	0.703128	0.714938		145	6.00342	5.7132	5.51849	0.750411	0.721788	0.701761	0.724653
	146	5.37201	5.41046	5.50659	0.682022	0.687783	0.682038	0.683948		146	6.08887	5.69183	5.43182	0.754671	0.696192	0.681353	0.710739		146	5.77393	5.62469	5.73456	0.744942	0.69907	0.708025	0.717346		146	6.04401	5.74585	5.56549	0.755484	0.725913	0.707738	0.729712
	147	5.43701	5.46692	5.51239	0.690275	0.69496	0.682756	0.68933		147	6.11053	5.75378	5.46387	0.757356	0.703769	0.685373	0.7155		147	5.82458	5.66254	5.80231	0.751476	0.703774	0.71639	0.72388		147	6.04034	5.82001	5.60303	0.755026	0.735282	0.712512	0.734273
	148	5.42053	5.50201	5.55115	0.688182	0.699421	0.687557	0.69172		148	6.12488	5.82214	5.47638	0.759135	0.712131	0.686942	0.719403		148	5.86761	5.71503	5.8136	0.757028	0.710298	0.717784	0.72837		148	6.09528	5.86609	5.64514	0.761893	0.741104	0.717867	0.740288
	149	5.46478	5.49133	5.57617	0.6938	0.698063	0.690656	0.694173		149	6.18164	5.79651	5.51758	0.76617	0.708996	0.69211	0.722425		149	5.896	5.74402	5.87189	0.760691	0.713901	0.724981	0.733191		149	6.15448	5.86243	5.68909	0.769293	0.740642	0.723456	0.744463
	150	5.53955	5.52094	5.61462	0.703293	0.701827	0.695418	0.70018		150	6.19904	5.87219	5.56549	0.768326	0.718253	0.69812	0.728233		150	5.94849	5.78064	5.90363	0.767463	0.718452	0.7289	0.738272		150	6.15082	5.93201	5.74554	0.768835	0.749432	0.730634	0.749634
	151	5.52368	5.54047	5.62317	0.701278	0.70431	0.696477	0.700689		151	6.24054	5.8844	5.58899	0.77347	0.719746	0.701068	0.731428		151	5.95856	5.78949	5.96283	0.768762	0.719552	0.736209	0.741508		151	6.1792	5.96436	5.73853	0.772383	0.753519	0.729743	0.751882
	152	5.55206	5.55908	5.69733	0.704881	0.706676	0.705663	0.70574		152	6.29059	5.91614	5.62073	0.779673	0.723628	0.705049	0.736117		152	5.97076	5.84686	5.97504	0.770336	0.726683	0.737717	0.744912		152	6.21796	5.99518	5.77057	0.777228	0.757413	0.733817	0.756153
	153	5.57465	5.61096	5.69458	0.707749	0.713271	0.705322	0.708781		153	6.3092	5.88959	5.65643	0.78198	0.720381	0.709527	0.737296		153	5.99182	5.87799	5.97565	0.773053	0.730552	0.737792	0.747132		153	6.22406	5.99182	5.8432	0.77799	0.756988	0.743053	0.759344
	154	5.58289	5.62592	5.77148	0.708795	0.715173	0.714847	0.712938		154	6.33148	5.94696	5.66345	0.784741	0.727398	0.710408	0.740849		154	6.00983	5.88501	6.01227	0.775377	0.731424	0.742313	0.749705		154	6.26617	6.01807	5.81726	0.783254	0.760305	0.739755	0.761104
	155	5.59845	5.63232	5.7608	0.710771	0.715986	0.713524	0.713427		155	6.33606	5.9668	5.6723	0.785309	0.729825	0.711518	0.742217		155	6.04645	5.90179	6.04523	0.780102	0.73351	0.746383	0.753331		155	6.29608	6.05927	5.8429	0.786992	0.76551	0.743015	0.765172
	156	5.63324	5.65399	5.75806	0.715188	0.718741	0.713185	0.715704		156	6.39893	6.00739	5.68665	0.793101	0.73479	0.713318	0.74707		156	6.11176	5.95337	6.09192	0.788528	0.73992	0.752147	0.760199		156	6.27441	6.10504	5.90576	0.784284	0.771292	0.751009	0.768862
	157	5.63232	5.68024	5.78705	0.715071	0.722078	0.716775	0.717975		157	6.38519	6.03546	5.75287	0.791398	0.738223	0.721625	0.750415		157	6.08856	5.9726	6.12305	0.785534	0.74231	0.755991	0.761279		157	6.30341	6.09497	5.93842	0.787909	0.77002	0.755162	0.77103
	158	5.68604	5.69489	5.80811	0.721891	0.72394	0.719384	0.721738		158	6.39862	6.03607	5.79224	0.793063	0.738298	0.726563	0.752641		158	6.09039	5.99518	6.13983	0.785771	0.745117	0.758063	0.762983		158	6.33545	6.14044	5.93903	0.791913	0.775765	0.75524	0.774306
	159	5.68756	5.75043	5.85571	0.722084	0.731	0.725279	0.726121		159	6.409	6.06659	5.76569	0.794349	0.742031	0.723233	0.753204		159	6.11206	6.03088	6.15509	0.788566	0.749554	0.759947	0.766022		159	6.34888	6.17279	5.96008	0.793592	0.779852	0.757916	0.77712
	160	5.71564	5.72357	5.8374	0.725649	0.727586	0.723012	0.725416		160	6.41266	6.06171	5.79102	0.794803	0.741434	0.72641	0.754215		160	6.10565	6.00922	6.15997	0.787739	0.746862	0.760549	0.76505		160	6.3681	6.14502	6.01959	0.795995	0.776343	0.765484	0.779274
	161	5.69397	5.74219	5.84198	0.722898	0.729953	0.723579	0.725477		161	6.42578	6.09222	5.82977	0.796429	0.745166	0.731271	0.757622		161	6.14319	6.03241	6.16791	0.792583	0.749744	0.76153	0.767952		161	6.3858	6.17828	5.98724	0.798207	0.780545	0.76137	0.780041
	162	5.71655	5.74402	5.86456	0.725765	0.730186	0.726376	0.727442		162	6.47339	6.10474	5.84808	0.80233	0.746697	0.733567	0.760865		162	6.15997	6.04706	6.20544	0.794748	0.751565	0.766163	0.770825		162	6.3855	6.2204	6.04462	0.79817	0.785866	0.768667	0.784234
	163	5.77148	5.77545	5.88135	0.732738	0.734181	0.728455	0.731792		163	6.45966	6.16302	5.83282	0.800628	0.753825	0.731653	0.762036		163	6.15448	6.06964	6.19812	0.794039	0.754371	0.76526	0.771223		163	6.4212	6.18774	6.04797	0.802632	0.78174	0.769093	0.784488
	164	5.74524	5.76904	5.90027	0.729407	0.733366	0.730799	0.731191		164	6.48682	6.12366	5.85663	0.803994	0.749011	0.73464	0.762548		164	6.19568	6.08765	6.25488	0.799355	0.75661	0.772267	0.776077		164	6.39954	6.21307	6.02509	0.799925	0.78494	0.766183	0.783683
	165	5.76447	5.7901	5.90424	0.731848	0.736043	0.73129	0.733061		165	6.50757	6.15326	5.88593	0.806566	0.752632	0.738315	0.765838		165	6.20026	6.10168	6.23413	0.799946	0.758353	0.769706	0.776002		165	6.42487	6.22009	6.09314	0.803091	0.785827	0.774837	0.787918
	166	5.79407	5.78949	5.92041	0.735606	0.735966	0.733293	0.734955		166	6.52832	6.19171	5.87982	0.809138	0.757335	0.737549	0.768007		166	6.21582	6.12762	6.24908	0.801953	0.761577	0.771551	0.778361		166	6.40564	6.21765	6.0968	0.800687	0.785519	0.775302	0.787169
	167	5.80841	5.82306	5.96924	0.737427	0.740233	0.739341	0.739		167	6.52039	6.1734	5.89569	0.808155	0.755095	0.739539	0.767597		167	6.22284	6.12457	6.29395	0.802859	0.761198	0.777091	0.780383		167	6.45538	6.26099	6.13831	0.806904	0.790994	0.780581	0.792827
	168	5.82214	5.8371	5.97168	0.73917	0.742018	0.739643	0.740277		168	6.52863	6.23016	5.94482	0.809176	0.762038	0.745702	0.772305		168	6.19995	6.16028	6.28021	0.799906	0.765636	0.775395	0.780312		168	6.44806	6.24176	6.13678	0.805989	0.788565	0.780387	0.791647
	169	5.81757	5.82275	5.98633	0.73859	0.740194	0.741458	0.740081		169	6.56982	6.21704	5.93628	0.814282	0.760433	0.744631	0.773115		169	6.21948	6.18225	6.32996	0.802426	0.768367	0.781537	0.78411		169	6.43921	6.2439	6.13464	0.804883	0.788835	0.780114	0.791278
	170	5.81604	5.85236	6.00006	0.738396	0.743958	0.743158	0.741837		170	6.55975	6.2085	5.91064	0.813034	0.759388	0.741415	0.771279		170	6.20667	6.16455	6.33148	0.800773	0.766167	0.781725	0.782888		170	6.48224	6.24664	6.12732	0.810262	0.789182	0.779184	0.792876
	171	5.84686	5.867	6.02966	0.742309	0.745819	0.746825	0.744984		171	6.57806	6.24939	5.93292	0.815303	0.76439	0.74421	0.774634		171	6.23444	6.19263	6.31348	0.804356	0.769657	0.779503	0.784505		171	6.5036	6.25702	6.15356	0.812932	0.790493	0.78252	0.795315
	172	5.85602	5.82397	6.00616	0.743471	0.740349	0.743914	0.742578		172	6.59637	6.22406	5.95398	0.817572	0.761291	0.746851	0.775238		172	6.25488	6.20972	6.31958	0.806993	0.771781	0.780256	0.786343		172	6.47247	6.30402	6.15173	0.809041	0.796431	0.782288	0.79592
	173	5.87433	5.84412	6.00983	0.745796	0.74291	0.744368	0.744358		173	6.62506	6.24847	5.98145	0.821128	0.764277	0.750297	0.778567		173	6.27594	6.19537	6.36414	0.80971	0.769998	0.785757	0.788488		173	6.4975	6.30249	6.185	0.812169	0.796237	0.786518	0.798308
	174	5.85571	5.88593	6.01776	0.743432	0.748225	0.745351	0.745669		174	6.57898	6.27014	5.96741	0.815417	0.766928	0.748536	0.77696		174	6.24512	6.20758	6.37695	0.805734	0.771515	0.787339	0.788196		174	6.50726	6.32507	6.2027	0.813389	0.79909	0.788769	0.800416
	175	5.88959	5.87067	6.01624	0.747733	0.746286	0.745162	0.746394		175	6.59698	6.23566	5.99915	0.817648	0.76271	0.752517	0.777625		175	6.32019	6.22986	6.3736	0.815419	0.774284	0.786925	0.79221		175	6.49353	6.29578	6.17828	0.811673	0.79539	0.785664	0.797576
	176	5.8548	5.86761	6.05011	0.743317	0.745897	0.749357	0.74619		176	6.60156	6.24084	6.0141	0.818216	0.763344	0.754393	0.778651		176	6.28357	6.2265	6.38184	0.810694	0.773867	0.787943	0.790835		176	6.50482	6.32751	6.24573	0.813084	0.799398	0.794241	0.802241
	177	5.84351	5.88379	6.03882	0.741883	0.747953	0.747959	0.745932		177	6.57715	6.28387	6.02692	0.81519	0.768607	0.756001	0.779933		177	6.29395	6.24207	6.39954	0.812034	0.775802	0.790128	0.792654		177	6.54236	6.35315	6.18042	0.817777	0.802638	0.785936	0.802117
	178	5.88104	5.89783	6.05133	0.746648	0.749738	0.749509	0.748632		178	6.60492	6.31226	6.01563	0.818632	0.77208	0.754584	0.781765		178	6.25244	6.22711	6.42242	0.806678	0.773942	0.792953	0.791191		178	6.56067	6.3504	6.19354	0.820065	0.80229	0.787604	0.80332
	179	5.91309	5.89203	6.06415	0.750717	0.749001	0.751096	0.750271		179	6.62537	6.26862	6.0202	0.821167	0.766742	0.755158	0.781022		179	6.2735	6.2323	6.40656	0.809395	0.774587	0.790995	0.791659		179	6.5686	6.34644	6.20697	0.821057	0.80179	0.789312	0.804053
	180	5.90973	5.94116	6.05164	0.75029	0.755246	0.749547	0.751695		180	6.61499	6.30859	6.04767	0.81988	0.771631	0.758603	0.783371		180	6.30554	6.23169	6.4209	0.813529	0.774512	0.792765	0.793602		180	6.52618	6.38214	6.22406	0.815754	0.8063	0.791486	0.804513
	181	5.8786	5.9259	6.0553	0.746338	0.753306	0.75	0.749882		181	6.60797	6.26862	6.02356	0.81901	0.766742	0.755579	0.780444		181	6.2793	6.27258	6.44989	0.810143	0.779594	0.796345	0.795361		181	6.57288	6.37756	6.21887	0.821592	0.805722	0.790826	0.806046
	182	5.91064	5.92957	6.09802	0.750406	0.753773	0.755292	0.753157		182	6.63605	6.31226	6.05255	0.82249	0.77208	0.759216	0.784595		182	6.3382	6.27319	6.41083	0.817743	0.77967	0.791522	0.796311		182	6.56708	6.35498	6.2616	0.820867	0.802869	0.796259	0.806665
	183	5.90637	5.93048	6.09436	0.749864	0.753889	0.754838	0.752864		183	6.6217	6.33636	6.04828	0.820712	0.775027	0.75868	0.784806		183	6.33209	6.28174	6.4386	0.816954	0.780732	0.794951	0.797546		183	6.54846	6.36505	6.25854	0.818539	0.804141	0.79587	0.806183
	184	5.94116	5.9256	6.08063	0.754281	0.753268	0.753138	0.753562		184	6.63116	6.35925	6.08307	0.821884	0.777827	0.763044	0.787585		184	6.3089	6.28571	6.4386	0.813962	0.781226	0.794951	0.796713		184	6.58051	6.40656	6.27167	0.822545	0.809385	0.79754	0.809823
	185	5.94879	5.95245	6.08795	0.755249	0.756681	0.754044	0.755325		185	6.65314	6.35132	6.08276	0.824609	0.776857	0.763005	0.788157		185	6.32019	6.29333	6.44989	0.815419	0.782173	0.796345	0.797979		185	6.55273	6.39099	6.25214	0.819073	0.807418	0.795056	0.807182
	186	5.95612	5.94238	6.10138	0.75618	0.755401	0.755708	0.755763		186	6.67419	6.33331	6.08002	0.827218	0.774654	0.762661	0.788178		186	6.36108	6.30829	6.48102	0.820695	0.784032	0.800188	0.801638		186	6.5097	6.39465	6.27777	0.813694	0.807881	0.798316	0.80663
	187	5.92804	5.94177	6.13464	0.752615	0.755324	0.759827	0.755922		187	6.64276	6.34033	6.07788	0.823322	0.775513	0.762393	0.787076		187	6.33026	6.28357	6.47827	0.816718	0.78096	0.799849	0.799175		187	6.57562	6.3913	6.28448	0.821934	0.807457	0.799169	0.80952
	188	5.95398	5.97992	6.11115	0.755908	0.760173	0.756918	0.757667		188	6.61987	6.32904	6.07025	0.820485	0.774132	0.761436	0.785351		188	6.33789	6.33514	6.4679	0.817703	0.787369	0.798568	0.801213		188	6.57166	6.4325	6.31683	0.821439	0.812663	0.803283	0.812461
	189	5.97198	5.92773	6.138	0.758194	0.753539	0.760243	0.757325		189	6.6629	6.35437	6.09528	0.825818	0.77723	0.764576	0.789208		189	6.33057	6.31165	6.46057	0.816758	0.78445	0.797663	0.799624		189	6.57166	6.4209	6.31348	0.821439	0.811197	0.802857	0.811831
	190	5.96588	5.96497	6.1441	0.757419	0.758273	0.760999	0.758897		190	6.66077	6.34308	6.0788	0.825554	0.775849	0.762508	0.787971		190	6.34399	6.33911	6.474	0.81849	0.787862	0.799321	0.801891		190	6.5799	6.44135	6.32477	0.822469	0.813781	0.804292	0.813514
	191	5.93597	6.00098	6.12244	0.753622	0.762851	0.758316	0.758263		191	6.6333	6.3858	6.11969	0.82215	0.781075	0.767637	0.790287		191	6.35193	6.34705	6.50085	0.819514	0.788849	0.802637	0.803667		191	6.56769	6.44806	6.28693	0.820943	0.814628	0.79948	0.811684
	192	5.99915	5.97687	6.0968	0.761643	0.759786	0.75514	0.758856		192	6.66168	6.37421	6.12305	0.825667	0.779657	0.768059	0.791128		192	6.36902	6.34674	6.50604	0.821719	0.788811	0.803277	0.804602		192	6.54663	6.41968	6.31409	0.81831	0.811043	0.802934	0.810762
	193	5.96527	5.98846	6.14471	0.757342	0.761259	0.761074	0.759892		193	6.65466	6.34735	6.15875	0.824797	0.776372	0.772537	0.791235		193	6.36414	6.33789	6.5274	0.821089	0.787711	0.805915	0.804905		193	6.58783	6.40167	6.35712	0.82346	0.808768	0.808406	0.813545
	194	5.96375	5.96985	6.14227	0.757149	0.758893	0.760772	0.758938		194	6.62994	6.38641	6.10504	0.821733	0.781149	0.7658	0.789561		194	6.37726	6.38794	6.51947	0.822782	0.793931	0.804935	0.807216		194	6.60278	6.40961	6.31592	0.825329	0.809771	0.803167	0.812756
	195	5.99731	6.01654	6.13556	0.761409	0.764829	0.759941	0.76206		195	6.64215	6.37909	6.13098	0.823246	0.780254	0.769054	0.790851		195	6.37177	6.32965	6.48468	0.822074	0.786687	0.80064	0.803133		195	6.61469	6.42303	6.30768	0.826818	0.811466	0.802119	0.813468
	196	5.97412	6.02112	6.16119	0.758465	0.765411	0.763116	0.762331		196	6.65649	6.39282	6.11877	0.825024	0.781933	0.767522	0.791493		196	6.37146	6.32721	6.51825	0.822034	0.786383	0.804785	0.804401		196	6.62872	6.4502	6.34521	0.828571	0.814899	0.806892	0.816787
	197	6.00525	5.98297	6.18866	0.762417	0.760561	0.766518	0.763166		197	6.64581	6.39923	6.12427	0.8237	0.782717	0.768212	0.791543		197	6.37054	6.31012	6.50787	0.821915	0.784259	0.803503	0.803226		197	6.6095	6.42792	6.36688	0.826169	0.812084	0.809647	0.815967
	198	6.01044	6.008	6.17828	0.763076	0.763743	0.765232	0.764017		198	6.61682	6.4035	6.15265	0.820107	0.78324	0.771772	0.791706		198	6.37604	6.37238	6.53503	0.822625	0.791997	0.806857	0.80716		198	6.62567	6.43341	6.34033	0.82819	0.812777	0.806271	0.815746
	199	6.01074	6.00372	6.15173	0.763114	0.763199	0.761944	0.762752		199	6.63727	6.4325	6.15936	0.822642	0.786787	0.772614	0.794014		199	6.38092	6.39801	6.55304	0.823254	0.795183	0.80908	0.809172		199	6.59882	6.46515	6.32904	0.824834	0.816787	0.804835	0.815486
	200	6.02936	6.03516	6.1792	0.765478	0.767196	0.765346	0.766007		200	6.65192	6.43829	6.11053	0.824457	0.787495	0.766488	0.792814		200	6.38611	6.37177	6.54846	0.823924	0.791922	0.808515	0.80812		200	6.5918	6.46179	6.38062	0.823956	0.816363	0.811395	0.817238
	201	6.00281	5.99243	6.19751	0.762108	0.761764	0.767614	0.763829		201	6.66443	6.41174	6.14319	0.826008	0.784247	0.770585	0.793613		201	6.39343	6.34735	6.52649	0.824868	0.788887	0.805802	0.806519		201	6.61072	6.47034	6.3797	0.826321	0.817443	0.811278	0.818347
	202	6.02234	6.03302	6.18225	0.764587	0.766924	0.765724	0.765745		202	6.67511	6.45752	6.14502	0.827332	0.789847	0.770815	0.795998		202	6.41266	6.40717	6.52252	0.827349	0.796321	0.805312	0.809661		202	6.57349	6.46301	6.3858	0.821668	0.816517	0.812053	0.816746
	203	6.01685	6.02173	6.18561	0.76389	0.765488	0.76614	0.765173		203	6.68457	6.44684	6.18378	0.828504	0.788541	0.775677	0.797574		203	6.37512	6.37726	6.56769	0.822506	0.792604	0.810889	0.808666		203	6.64703	6.46729	6.36505	0.83086	0.817058	0.809415	0.819111
	204	6.0199	6.03516	6.19171	0.764277	0.767196	0.766896	0.766123		204	6.69556	6.45691	6.12732	0.829866	0.789772	0.768595	0.796078		204	6.40045	6.38763	6.53534	0.825774	0.793893	0.806895	0.808854		204	6.59332	6.50177	6.36383	0.824146	0.821414	0.809259	0.818273
	205	6.02448	6.04187	6.19354	0.764859	0.768049	0.767123	0.766677		205	6.72699	6.45172	6.15906	0.833762	0.789138	0.772576	0.798492		205	6.37421	6.38855	6.61407	0.822389	0.794007	0.816615	0.811004		205	6.62964	6.46729	6.37756	0.828686	0.817058	0.811005	0.818917
	206	6.01196	6.03668	6.18652	0.763269	0.767389	0.766253	0.765637		206	6.68365	6.42731	6.17554	0.82839	0.786152	0.774643	0.796395		206	6.37878	6.39099	6.57593	0.822978	0.79431	0.811906	0.809732		206	6.61926	6.48193	6.41663	0.827389	0.818907	0.815974	0.820757
	207	6.00311	6.05835	6.21765	0.762146	0.770144	0.770109	0.767466		207	6.6687	6.4209	6.1734	0.826537	0.785368	0.774375	0.795427		207	6.40076	6.39465	6.59363	0.825814	0.794765	0.814092	0.811557		207	6.61987	6.44073	6.37054	0.827465	0.813702	0.810113	0.817093
	208	6.05957	6.01379	6.22162	0.769314	0.764479	0.7706	0.768131		208	6.69434	6.43158	6.14136	0.829715	0.786674	0.770356	0.795582		208	6.41418	6.41785	6.59241	0.827545	0.797649	0.813941	0.813045		208	6.64856	6.45447	6.39771	0.831051	0.815438	0.813568	0.820019
	209	6.0257	6.08398	6.20941	0.765014	0.773402	0.769088	0.769168		209	6.6983	6.46454	6.20087	0.830206	0.790706	0.77782	0.799577		209	6.41479	6.41418	6.57318	0.827624	0.797193	0.811567	0.812128		209	6.66168	6.50452	6.43494	0.832691	0.821761	0.818302	0.824252
	210	6.0202	6.08002	6.20209	0.764316	0.772898	0.768181	0.768465		210	6.70746	6.43066	6.12122	0.831341	0.786562	0.767829	0.795244		210	6.41846	6.42029	6.58142	0.828098	0.797952	0.812584	0.812878		210	6.63025	6.49384	6.43921	0.828763	0.820412	0.818845	0.822673
	211	6.02997	6.08459	6.19629	0.765556	0.773479	0.767463	0.768833		211	6.71173	6.45966	6.17493	0.83187	0.790109	0.774567	0.798849		211	6.37512	6.39862	6.60675	0.822506	0.795259	0.815712	0.811159		211	6.63818	6.50177	6.43982	0.829754	0.821414	0.818923	0.823363
	212	6.02295	6.08093	6.25336	0.764665	0.773014	0.774532	0.770737		212	6.71234	6.44318	6.15936	0.831946	0.788093	0.772614	0.797551		212	6.4035	6.44958	6.58234	0.826167	0.801592	0.812698	0.813486		212	6.63971	6.49078	6.41235	0.829945	0.820025	0.815429	0.8218
	213	6.04675	6.07941	6.2674	0.767686	0.772821	0.776271	0.772259		213	6.72272	6.52496	6.1853	0.833233	0.798096	0.775867	0.802399		213	6.39557	6.39771	6.57654	0.825144	0.795146	0.811982	0.810757		213	6.66382	6.48834	6.41266	0.832959	0.819717	0.815469	0.822715
	214	6.03607	6.07361	6.19385	0.76633	0.772083	0.767161	0.768525		214	6.74316	6.47247	6.17828	0.835766	0.791676	0.774987	0.800809		214	6.45172	6.4267	6.61041	0.832389	0.798749	0.816163	0.815767		214	6.64551	6.53992	6.40656	0.83067	0.826234	0.814693	0.823866
	215	6.03302	6.04248	6.22009	0.765943	0.768126	0.770411	0.76816		215	6.70868	6.4505	6.17188	0.831492	0.788988	0.774184	0.798222		215	6.41998	6.45355	6.57623	0.828294	0.802086	0.811943	0.814108		215	6.66779	6.52466	6.40717	0.833455	0.824306	0.814771	0.824177
	216	6.04767	6.09497	6.23932	0.767803	0.774799	0.772793	0.771798		216	6.69098	6.45233	6.16913	0.829299	0.789212	0.773839	0.79745		216	6.38885	6.44379	6.58142	0.824277	0.800873	0.812584	0.812578		216	6.67786	6.48407	6.42914	0.834714	0.819178	0.817565	0.823819
	217	6.05347	6.0907	6.23962	0.768539	0.774256	0.77283	0.771875		217	6.71234	6.44806	6.19263	0.831946	0.78869	0.776787	0.799141		217	6.39832	6.46851	6.60309	0.825499	0.803945	0.81526	0.814901		217	6.6626	6.53564	6.44379	0.832806	0.825693	0.819428	0.825976
	218	6.04614	6.07849	6.25549	0.767609	0.772704	0.774796	0.771703		218	6.76544	6.51215	6.17676	0.838527	0.796529	0.774796	0.803284		218	6.40839	6.42487	6.63055	0.826798	0.798521	0.81865	0.814657		218	6.66931	6.52557	6.38245	0.833645	0.824421	0.811627	0.823231
	219	6.04736	6.09955	6.21338	0.767764	0.775381	0.76958	0.770908		219	6.71234	6.45752	6.1853	0.831946	0.789847	0.775867	0.79922		219	6.42029	6.44775	6.59485	0.828334	0.801365	0.814242	0.814647		219	6.63788	6.52802	6.44409	0.829716	0.82473	0.819466	0.824637
	220	6.09406	6.09741	6.2738	0.773693	0.775109	0.777063	0.775288		220	6.73004	6.48285	6.17218	0.83414	0.792945	0.774222	0.800436		220	6.36566	6.44958	6.62781	0.821285	0.801592	0.818312	0.81373		220	6.66351	6.539	6.46271	0.83292	0.826117	0.821834	0.826957
	221	6.03516	6.09161	6.21918	0.766215	0.774372	0.770298	0.770295		221	6.74591	6.4624	6.20575	0.836107	0.790444	0.778433	0.801661		221	6.38916	6.41418	6.65466	0.824317	0.797193	0.821627	0.814379		221	6.63757	6.54053	6.46912	0.829678	0.826311	0.822649	0.826212
	222	6.08459	6.11847	6.27197	0.77249	0.777786	0.776837	0.775704		222	6.73492	6.50635	6.21246	0.834745	0.79582	0.779274	0.803279		222	6.39771	6.45142	6.61072	0.82542	0.801821	0.816202	0.814481		222	6.6745	6.52191	6.46576	0.834294	0.823958	0.822221	0.826824
	223	6.09009	6.13892	6.26709	0.773189	0.780386	0.776232	0.776602		223	6.72424	6.492	6.20697	0.833421	0.794064	0.778586	0.802024		223	6.42792	6.48254	6.68182	0.829318	0.805689	0.82498	0.819996		223	6.6568	6.53809	6.45264	0.832081	0.826002	0.820553	0.826212
	224	6.09375	6.10199	6.25122	0.773653	0.775691	0.774267	0.774537		224	6.73065	6.50116	6.19171	0.834215	0.795185	0.776671	0.802024		224	6.40228	6.47034	6.64886	0.82601	0.804173	0.820911	0.817031		224	6.67664	6.53137	6.44165	0.834561	0.825153	0.819155	0.82629
	225	6.10168	6.10657	6.27045	0.77466	0.776273	0.776648	0.775861		225	6.72058	6.48254	6.21674	0.832967	0.792907	0.779811	0.801895		225	6.41754	6.48468	6.66107	0.827979	0.805955	0.822418	0.818784		225	6.65253	6.54358	6.44012	0.831548	0.826696	0.818961	0.825735
	226	6.08948	6.07605	6.26526	0.773111	0.772394	0.776006	0.773837		226	6.73309	6.48956	6.19232	0.834518	0.793766	0.776748	0.801677		226	6.4212	6.46393	6.6452	0.828451	0.803376	0.820459	0.817429		226	6.66962	6.53839	6.47736	0.833684	0.82604	0.823697	0.827807
	227	6.10016	6.1142	6.28082	0.774467	0.777243	0.777933	0.776548		227	6.73187	6.474	6.22345	0.834367	0.791863	0.780653	0.802294		227	6.43768	6.45447	6.64764	0.830577	0.8022	0.82076	0.817846		227	6.68579	6.53931	6.45111	0.835705	0.826157	0.820358	0.827407
	228	6.09802	6.11847	6.2558	0.774195	0.777786	0.774834	0.775605		228	6.77551	6.48438	6.23322	0.839775	0.793132	0.781878	0.804929		228	6.41144	6.47339	6.62964	0.827192	0.804552	0.818538	0.81676		228	6.65649	6.56769	6.43646	0.832043	0.829742	0.818495	0.82676
	229	6.11298	6.13586	6.297	0.776095	0.779997	0.779937	0.778676		229	6.77307	6.48224	6.18164	0.839473	0.792871	0.775408	0.802584		229	6.41754	6.44836	6.6449	0.827979	0.801441	0.820422	0.816614		229	6.66321	6.5155	6.46362	0.832883	0.823148	0.821949	0.825993
	230	6.1087	6.15509	6.2616	0.775551	0.782441	0.775552	0.777848		230	6.75598	6.51703	6.21857	0.837355	0.797126	0.780041	0.80484		230	6.42273	6.48315	6.6391	0.828648	0.805765	0.819706	0.81804		230	6.65619	6.51855	6.45508	0.832005	0.823534	0.820863	0.825467
	231	6.08856	6.15356	6.29181	0.772994	0.782247	0.779294	0.778178		231	6.79749	6.53564	6.20728	0.8425	0.799402	0.778624	0.806842		231	6.40839	6.49445	6.63177	0.826798	0.807169	0.818801	0.817589		231	6.65833	6.52527	6.4801	0.832273	0.824383	0.824045	0.8269
	232	6.11267	6.16974	6.29242	0.776055	0.784304	0.77937	0.77991		232	6.74377	6.5094	6.2149	0.835842	0.796193	0.77958	0.803871		232	6.42914	6.49963	6.68396	0.829475	0.807813	0.825244	0.820844		232	6.68884	6.54816	6.44867	0.836086	0.827275	0.820048	0.827803
	233	6.08002	6.14319	6.3092	0.77191	0.780929	0.781448	0.778096		233	6.77216	6.53259	6.20911	0.83936	0.799029	0.778854	0.805748		233	6.40594	6.492	6.70013	0.826482	0.806865	0.827241	0.820196		233	6.68152	6.54205	6.45691	0.835171	0.826503	0.821096	0.82759
	234	6.11084	6.13586	6.25824	0.775823	0.779997	0.775136	0.776985		234	6.75751	6.50757	6.22345	0.837544	0.795969	0.780653	0.804722		234	6.44287	6.48438	6.65283	0.831247	0.805918	0.821401	0.819522		234	6.65253	6.52832	6.45874	0.831548	0.824768	0.821329	0.825881
	235	6.09436	6.13708	6.29059	0.773731	0.780152	0.779143	0.777675		235	6.77002	6.49475	6.20575	0.839095	0.794401	0.778433	0.803976		235	6.44104	6.51428	6.65894	0.831011	0.809634	0.822155	0.820933		235	6.6687	6.54785	6.48407	0.833569	0.827235	0.82455	0.828451
	236	6.11511	6.15814	6.28113	0.776365	0.782829	0.777971	0.779055		236	6.77826	6.5094	6.23657	0.840116	0.796193	0.782299	0.806202		236	6.41693	6.47736	6.67328	0.8279	0.805045	0.823926	0.818957		236	6.65924	6.57471	6.47552	0.832386	0.830629	0.823463	0.828826
	237	6.09222	6.15417	6.27014	0.773459	0.782324	0.77661	0.777464		237	6.80145	6.5152	6.21826	0.842991	0.796902	0.780002	0.806631		237	6.46576	6.50848	6.68762	0.8342	0.808913	0.825696	0.822936		237	6.66595	6.56616	6.47186	0.833225	0.829549	0.822997	0.82859
	238	6.12579	6.14044	6.30798	0.777721	0.780579	0.781297	0.779866		238	6.75659	6.52344	6.23657	0.83743	0.79791	0.782299	0.80588		238	6.45905	6.47644	6.6745	0.833334	0.804931	0.824076	0.820781		238	6.69128	6.55396	6.45081	0.836391	0.828007	0.82032	0.82824
	239	6.08795	6.16699	6.31927	0.772917	0.783954	0.782695	0.779855		239	6.79382	6.54449	6.26495	0.842045	0.800485	0.785858	0.809463		239	6.45844	6.52344	6.68732	0.833256	0.810772	0.825659	0.823229		239	6.66046	6.56494	6.46515	0.832539	0.829395	0.822144	0.828026
	240	6.10321	6.17065	6.32263	0.774854	0.784419	0.783111	0.780795		240	6.76544	6.53473	6.21582	0.838527	0.799291	0.779696	0.805838		240	6.44196	6.52771	6.66046	0.831129	0.811303	0.822343	0.821592		240	6.71021	6.54602	6.49139	0.838757	0.827004	0.825481	0.830414
