# Supplementary material for: Central role of Tim17 in mitochondrial presequence protein translocation
Source: Nature. 2023 Aug 1;621(7979):627–34. doi: 10.1038/s41586-023-06477-8 (PMC10511324; doi:10.1038/s41586-023-06477-8)
Supplement: Supplementary file 6 — Source Data Extended Data Fig. 7 [file 41586_2023_6477_MOESM6_ESM.xlsx]

## Sheet: ED Fig. 7c
Extended Data Fig. 7
Panel c
Experimental raw data OD600
Well	Content	Group	Raw Data (600)	Raw Data (600)	Raw Data (600)	Raw Data (600)	Raw Data (600)	Raw Data (600)	Raw Data (600)	Raw Data (600)	Raw Data (600)	Raw Data (600)	Raw Data (600)	Raw Data (600)	Raw Data (600)	Raw Data (600)	Raw Data (600)	Raw Data (600)	Raw Data (600)	Raw Data (600)	Raw Data (600)	Raw Data (600)	Raw Data (600)	Raw Data (600)	Raw Data (600)	Raw Data (600)	Raw Data (600)	Raw Data (600)	Raw Data (600)	Raw Data (600)	Raw Data (600)	Raw Data (600)	Raw Data (600)	Raw Data (600)	Raw Data (600)	Raw Data (600)	Raw Data (600)	Raw Data (600)	Raw Data (600)	Raw Data (600)	Raw Data (600)	Raw Data (600)	Raw Data (600)	Raw Data (600)	Raw Data (600)	Raw Data (600)	Raw Data (600)	Raw Data (600)	Raw Data (600)
	Time [h]		0	0.17	0.33	0.5	0.67	0.83	1	1.17	1.33	1.5	1.67	1.83	2	2.17	2.33	2.5	2.67	2.83	3	3.17	3.33	3.5	3.67	3.83	4	4.17	4.33	4.5	4.67	4.83	5	5.17	5.33	5.5	5.67	5.83	6	6.17	6.33	6.5	6.67	6.83	7	7.17	7.33	7.5	7.67
A01	Empty	A	0.196	0.18	0.185	0.187	0.182	0.185	0.186	0.185	0.188	0.189	0.189	0.192	0.191	0.188	0.195	0.197	0.195	0.199	0.2	0.201	0.203	0.199	0.203	0.199	0.207	0.206	0.206	0.204	0.212	0.204	0.21	0.212	0.207	0.206	0.216	0.212	0.221	0.22	0.223	0.224	0.223	0.227	0.227	0.224	0.228	0.232	0.234
A02	Empty	A	0.201	0.192	0.195	0.198	0.199	0.193	0.194	0.189	0.195	0.194	0.195	0.196	0.198	0.196	0.2	0.195	0.202	0.197	0.202	0.205	0.201	0.205	0.207	0.206	0.208	0.21	0.205	0.214	0.215	0.211	0.211	0.218	0.214	0.219	0.218	0.222	0.222	0.223	0.226	0.225	0.227	0.23	0.231	0.235	0.233	0.236	0.239
A03	Empty	A	0.203	0.192	0.188	0.192	0.188	0.185	0.186	0.2	0.202	0.186	0.204	0.191	0.195	0.191	0.198	0.198	0.199	0.208	0.201	0.208	0.196	0.213	0.205	0.201	0.204	0.218	0.21	0.22	0.219	0.219	0.211	0.217	0.222	0.216	0.217	0.218	0.228	0.225	0.221	0.233	0.226	0.231	0.231	0.237	0.229	0.242	0.242
B01	WT	A	0.196	0.178	0.176	0.182	0.18	0.185	0.179	0.179	0.181	0.182	0.186	0.181	0.191	0.187	0.191	0.19	0.189	0.191	0.188	0.191	0.193	0.201	0.196	0.206	0.2	0.204	0.206	0.197	0.2	0.201	0.211	0.205	0.212	0.207	0.208	0.218	0.216	0.218	0.218	0.215	0.218	0.218	0.221	0.22	0.224	0.224	0.227
B02	WT	A	0.189	0.179	0.176	0.204	0.185	0.184	0.182	0.201	0.181	0.19	0.185	0.2	0.188	0.198	0.2	0.2	0.204	0.192	0.197	0.21	0.2	0.196	0.192	0.199	0.209	0.208	0.214	0.202	0.22	0.205	0.21	0.21	0.208	0.218	0.223	0.213	0.215	0.226	0.221	0.234	0.221	0.221	0.226	0.224	0.227	0.228	0.237
B03	WT	A	0.186	0.189	0.182	0.19	0.185	0.185	0.186	0.186	0.186	0.188	0.187	0.188	0.193	0.191	0.192	0.193	0.193	0.196	0.196	0.197	0.2	0.199	0.199	0.202	0.202	0.203	0.205	0.202	0.206	0.206	0.209	0.211	0.209	0.214	0.212	0.214	0.217	0.215	0.216	0.219	0.22	0.223	0.227	0.227	0.229	0.227	0.234
C01	D17A D76A	A	0.196	0.18	0.177	0.179	0.181	0.184	0.182	0.191	0.184	0.185	0.187	0.187	0.191	0.185	0.19	0.198	0.196	0.194	0.195	0.196	0.196	0.198	0.198	0.197	0.201	0.201	0.2	0.266	0.203	0.205	0.203	0.211	0.207	0.208	0.222	0.213	0.216	0.217	0.219	0.218	0.216	0.22	0.22	0.226	0.227	0.23	0.228
C02	D17A D76A	A	0.199	0.181	0.181	0.186	0.191	0.196	0.19	0.195	0.194	0.184	0.187	0.194	0.192	0.194	0.193	0.194	0.196	0.192	0.198	0.197	0.194	0.2	0.203	0.197	0.202	0.2	0.2	0.32	0.206	0.21	0.206	0.212	0.209	0.212	0.214	0.221	0.222	0.215	0.223	0.218	0.217	0.222	0.225	0.325	0.225	0.302	0.228
C03	D17A D76A	A	0.181	0.192	0.189	0.188	0.195	0.196	0.198	0.195	0.196	0.187	0.189	0.191	0.195	0.192	0.195	0.198	0.204	0.2	0.206	0.202	0.198	0.202	0.204	0.203	0.211	0.204	0.204	0.26	0.205	0.21	0.211	0.214	0.216	0.214	0.217	0.221	0.306	0.221	0.221	0.219	0.221	0.225	0.227	0.344	0.227	0.338	0.231
Panel C
Averages of raw data OD600
Well	Content	Group	Average over replicates based on Raw Data (600)	Average over replicates based on Raw Data (600)	Average over replicates based on Raw Data (600)	Average over replicates based on Raw Data (600)	Average over replicates based on Raw Data (600)	Average over replicates based on Raw Data (600)	Average over replicates based on Raw Data (600)	Average over replicates based on Raw Data (600)	Average over replicates based on Raw Data (600)	Average over replicates based on Raw Data (600)	Average over replicates based on Raw Data (600)	Average over replicates based on Raw Data (600)	Average over replicates based on Raw Data (600)	Average over replicates based on Raw Data (600)	Average over replicates based on Raw Data (600)	Average over replicates based on Raw Data (600)	Average over replicates based on Raw Data (600)	Average over replicates based on Raw Data (600)	Average over replicates based on Raw Data (600)	Average over replicates based on Raw Data (600)	Average over replicates based on Raw Data (600)	Average over replicates based on Raw Data (600)	Average over replicates based on Raw Data (600)	Average over replicates based on Raw Data (600)	Average over replicates based on Raw Data (600)	Average over replicates based on Raw Data (600)	Average over replicates based on Raw Data (600)	Average over replicates based on Raw Data (600)	Average over replicates based on Raw Data (600)	Average over replicates based on Raw Data (600)	Average over replicates based on Raw Data (600)	Average over replicates based on Raw Data (600)	Average over replicates based on Raw Data (600)	Average over replicates based on Raw Data (600)	Average over replicates based on Raw Data (600)	Average over replicates based on Raw Data (600)	Average over replicates based on Raw Data (600)	Average over replicates based on Raw Data (600)	Average over replicates based on Raw Data (600)	Average over replicates based on Raw Data (600)	Average over replicates based on Raw Data (600)	Average over replicates based on Raw Data (600)	Average over replicates based on Raw Data (600)	Average over replicates based on Raw Data (600)	Average over replicates based on Raw Data (600)	Average over replicates based on Raw Data (600)	Average over replicates based on Raw Data (600)
	Time [h]		0	0.17	0.33	0.5	0.67	0.83	1	1.17	1.33	1.5	1.67	1.83	2	2.17	2.33	2.5	2.67	2.83	3	3.17	3.33	3.5	3.67	3.83	4	4.17	4.33	4.5	4.67	4.83	5	5.17	5.33	5.5	5.67	5.83	6	6.17	6.33	6.5	6.67	6.83	7	7.17	7.33	7.5	7.67
A	Empty	A	0.2	0.188	0.19	0.192	0.19	0.188	0.189	0.191	0.195	0.19	0.196	0.193	0.195	0.192	0.197	0.197	0.199	0.202	0.201	0.205	0.2	0.206	0.205	0.202	0.207	0.211	0.207	0.212	0.215	0.211	0.211	0.216	0.214	0.214	0.217	0.217	0.224	0.223	0.224	0.227	0.226	0.229	0.23	0.232	0.23	0.236	0.238
B	WT	A	0.191	0.182	0.178	0.192	0.183	0.185	0.182	0.189	0.183	0.186	0.186	0.19	0.19	0.192	0.194	0.194	0.196	0.193	0.194	0.199	0.197	0.199	0.196	0.202	0.204	0.205	0.209	0.2	0.209	0.204	0.21	0.209	0.21	0.213	0.214	0.215	0.216	0.22	0.219	0.223	0.22	0.221	0.225	0.224	0.226	0.226	0.233
C	D17A D76A	A	0.192	0.184	0.182	0.184	0.189	0.192	0.19	0.194	0.191	0.186	0.188	0.191	0.193	0.19	0.192	0.197	0.199	0.195	0.2	0.198	0.196	0.2	0.202	0.199	0.204	0.202	0.201	0.282	0.205	0.208	0.207	0.212	0.211	0.211	0.217	0.218	0.248	0.218	0.221	0.218	0.218	0.222	0.224	0.298	0.226	0.29	0.229
Basic settings
Measurement type:	Absorbance
Microplate name:	GREINER 48
Kinetic (plate mode) settings
No. of cycles:	500
Cycle time [s]:	600
No. of flashes per well and cycle:	24
Scan mode:	spiral scan
Scan diameter [mm]:	5
Optic settings
Excitation:	600
Shaking settings
Shaking 1			Shaking 2
Shake:	before each cycle		Shake:	between readings
Movement:	linear		Movement:	double orbital
Frequency [rpm]:	600		Frequency [rpm]:	500
Time [s]:	300		On time [s]:	0
			Off time [s]:	0
General settings
Top optic used
Spoon type:	-
Injection needle holder type:	-
Settling time [s]:	0.3
Reading direction:	bidirectional, horizontal left to right, top to bottom
Target temperature [°C]:	25
Target concentration O2 [%]:	set off
Target concentration CO2 [%]:
Absorbance path length correction volume [µl]:	800
Absorbance path length correction factor:	1.2706
[truncated: 453 more columns]

## Sheet: ED Fig. 7g
Extended Data Fig. 7
Panel g
	Tim17 WT* (Empty)	Raw data (rel. fluorescence, a.u.)			Rel. fluorescence normalised to 0 sec						Tim17 D17A_D76A	Raw data (rel. fluorescence, a.u.)			Rel. fluorescence normalised to 0 sec
	Time (sec)	Replicate 1	Replicate 2	Replicate 3	Replicate 1	Replicate 2	Replicate 3	Average Rep. 1 to 3			Time (sec)	Replicate 1	Replicate 2	Replicate 3	Replicate 1	Replicate 2	Replicate 3	Average Rep. 1 to 3
	0	7.95868	7.87384	7.98431	1	1	1	1			0	8.27057	7.95197	7.98828	1	1	1	1
	1	7.96417	7.83752	7.92725	1.00069	0.995387	0.992853	0.99631			1	8.30566	7.95074	7.96021	1.00424	0.999845	0.996486	1.00019
	2	7.94586	7.84576	7.94617	0.998389	0.996434	0.995223	0.996682			2	8.2901	7.9718	7.98767	1.00236	1.00249	0.999924	1.00159
	3	7.95349	7.86835	7.94006	0.999348	0.999303	0.994458	0.997703			3	8.24646	7.95593	8.04077	0.997085	1.0005	1.00657	1.00138
	4	7.91565	7.86865	7.94647	0.994593	0.999341	0.995261	0.996398			4	8.20618	7.96417	8.10028	0.992215	1.00153	1.01402	1.00259
	5	7.96295	7.85156	7.94006	1.00054	0.99717	0.994458	0.997388			5	8.19336	7.96051	8.06427	0.990664	1.00107	1.00951	1.00042
	6	7.99438	7.82501	7.96539	1.00449	0.993798	0.99763	0.998638			6	8.19458	7.948	8.03192	0.990812	0.999501	1.00546	0.998592
	7	7.99805	7.83783	7.94403	1.00495	0.995427	0.994955	0.998443			7	7.77557	7.98401	8.04962	0.940149	1.00403	1.00768	0.983952
	8	3.92853	4.70093	3.96942	0.493616	0.597031	0.497153	0.529267			8	0.0164795	3.07892	2.62909	0.00199255	0.38719	0.329118	0.239434
	9	0.0262451	0.0213623	0.0143433	0.00329767	0.00271307	0.00179644	0.00260239			9	0.00946045	0.0177002	0.0125122	0.00114387	0.00222589	0.00156632	0.00164536
	10	0.0106812	0.00915527	0.00915527	0.00134208	0.00116275	0.00114666	0.00121716			10	0.010376	0.0125122	0.0088501	0.00125457	0.00157347	0.00110789	0.00131198
	11	0.0100708	0.00976563	0.00854492	0.00126539	0.00124026	0.00107021	0.00119195			11	0.0119019	0.0100708	0.00854492	0.00143907	0.00126645	0.00106968	0.0012584
	12	0.0100708	0.00946045	0.00854492	0.00126539	0.0012015	0.00107021	0.00117903			12	0.0109863	0.0115967	0.00854492	0.00132836	0.00145834	0.00106968	0.00128546
	13	0.0100708	0.00915527	0.00823975	0.00126539	0.00116275	0.00103199	0.00115337			13	0.00946045	0.0106812	0.00854492	0.00114387	0.00134321	0.00106968	0.00118559
	14	0.00793457	0.00854492	0.00762939	0.000996971	0.00108523	0.000955548	0.00101258			14	0.0100708	0.0112915	0.00732422	0.00121767	0.00141996	0.000916871	0.00118483
	15	0.0100708	0.00762939	0.00854492	0.00126539	0.000968954	0.00107021	0.00110152			15	0.010376	0.0112915	0.00946045	0.00125457	0.00141996	0.00118429	0.00128627
	16	0.00915527	0.00946045	0.00793457	0.00115035	0.0012015	0.00099377	0.00111521			16	0.0100708	0.0119019	0.00793457	0.00121767	0.00149672	0.000993276	0.00123589
	17	0.00793457	0.00823975	0.0088501	0.000996971	0.00104647	0.00110844	0.00105063			17	0.0119019	0.0140381	0.00976563	0.00143907	0.00176536	0.00122249	0.00147564
	18	0.00976563	0.0100708	0.0112915	0.00122704	0.00127902	0.00141421	0.00130676			18	0.0112915	0.0140381	0.0119019	0.00136526	0.00176536	0.00148992	0.00154018
	19	0.0119019	0.015564	1.96655	0.00149546	0.00197667	0.246302	0.083258			19	2.18536	0.0244141	5.57495	0.264233	0.0030702	0.697891	0.321732
	20	4.77997	6.23199	6.33301	0.600598	0.79148	0.793182	0.72842			20	6.28967	5.56	5.96008	0.760488	0.699198	0.746103	0.735263
	21	6.16943	6.05743	6.08704	0.775183	0.769311	0.762375	0.768956			21	6.03546	5.84839	5.70282	0.729751	0.735464	0.713898	0.726371
	22	6.03088	5.84015	5.91431	0.757774	0.741716	0.740742	0.746744			22	5.82031	5.61005	5.52673	0.703737	0.705492	0.691855	0.700361
	23	5.83862	5.66986	5.72327	0.733617	0.720088	0.716815	0.723507			23	5.63324	5.45197	5.31677	0.681119	0.685612	0.665571	0.677434
	24	5.6543	5.48431	5.5603	0.710457	0.696523	0.696403	0.701128			24	5.39124	5.26672	5.15839	0.651858	0.662316	0.645745	0.653306
	25	5.5188	5.33661	5.39581	0.693432	0.677765	0.675802	0.682333			25	5.26093	5.09888	4.94171	0.636102	0.64121	0.61862	0.631977
	26	5.36316	5.22186	5.24872	0.673876	0.663191	0.657379	0.664815			26	5.05646	4.92096	4.80286	0.61138	0.618835	0.601238	0.610485
	27	5.18311	5.0415	5.10315	0.651252	0.640285	0.639147	0.643562			27	4.91333	4.73297	4.64386	0.594074	0.595195	0.581334	0.590201
	28	5.0589	4.92249	4.96246	0.635646	0.62517	0.621526	0.627447			28	4.71527	4.60846	4.49158	0.570126	0.579537	0.562271	0.570645
	29	4.91364	4.7699	4.86176	0.617394	0.605791	0.608914	0.6107			29	4.5813	4.44916	4.34143	0.553928	0.559504	0.543475	0.552302
	30	4.84344	4.66492	4.70917	0.608573	0.592458	0.589803	0.596945			30	4.45526	4.32251	4.19037	0.538688	0.543577	0.524565	0.53561
	31	4.70917	4.53125	4.60571	0.591702	0.575482	0.576845	0.581343			31	4.29932	4.20166	4.06036	0.519834	0.52838	0.50829	0.518834
	32	4.5578	4.38904	4.4632	0.572683	0.557421	0.558996	0.563033			32	4.1922	4.07867	3.95874	0.506882	0.512913	0.495569	0.505121
	33	4.45953	4.31152	4.38477	0.560335	0.547575	0.549173	0.552361			33	4.0274	3.93646	3.81409	0.486956	0.49503	0.477461	0.486482
	34	4.36829	4.21112	4.26544	0.548871	0.534824	0.534228	0.539308			34	3.92639	3.84674	3.71765	0.474742	0.483747	0.465388	0.474626
	35	4.24896	4.10126	4.16382	0.533877	0.520872	0.5215	0.525416			35	3.79822	3.75977	3.58734	0.459245	0.47281	0.449075	0.460377
	36	4.17358	4.00421	4.08142	0.524406	0.508546	0.51118	0.514711			36	3.72192	3.65997	3.46039	0.45002	0.46026	0.433183	0.447821
	37	4.06006	3.96271	3.94775	0.510142	0.503275	0.494438	0.502619			37	3.6264	3.53851	3.38776	0.43847	0.444985	0.424091	0.435849
	38	3.96301	3.82782	3.88153	0.497948	0.486144	0.486145	0.490079			38	3.53546	3.42468	3.26294	0.427475	0.430671	0.408466	0.422204
	39	3.88153	3.74939	3.77625	0.48771	0.476183	0.472959	0.478951			39	3.4256	3.35022	3.18909	0.414192	0.421307	0.399221	0.411573
	40	3.80402	3.65387	3.69171	0.477971	0.464052	0.462371	0.468131			40	3.35846	3.2724	3.07892	0.406074	0.411521	0.38543	0.401008
	41	3.7262	3.56964	3.58765	0.468193	0.453354	0.449338	0.456962			41	3.26263	3.16315	3.03192	0.394487	0.397782	0.379546	0.390605
	42	3.65906	3.46832	3.51501	0.459757	0.440486	0.44024	0.446828			42	3.23151	3.09113	2.9483	0.390724	0.388725	0.369078	0.382842
	43	3.59314	3.42072	3.46497	0.451474	0.434441	0.433972	0.439963			43	3.15704	3.04016	2.85767	0.38172	0.382315	0.357733	0.373923
	44	3.53302	3.33954	3.33771	0.44392	0.424131	0.418034	0.428695			44	3.06122	2.96082	2.77496	0.370134	0.372338	0.347379	0.363284
	45	3.45032	3.28522	3.30872	0.433529	0.417232	0.414403	0.421721			45	2.98645	2.87659	2.7063	0.361094	0.361746	0.338784	0.353874
	46	3.36792	3.22754	3.22601	0.423176	0.409907	0.404044	0.412375			46	2.92358	2.82257	2.62909	0.353492	0.354952	0.329118	0.345854
	47	3.35632	3.12714	3.18207	0.421718	0.397156	0.39854	0.405805			47	2.88574	2.77496	2.56195	0.348917	0.348965	0.320714	0.339532
	48	3.33466	3.07068	3.10913	0.418997	0.389985	0.389405	0.399462			48	2.85431	2.70142	2.49969	0.345116	0.339717	0.31292	0.332584
	49	3.27911	3.02124	3.06244	0.412017	0.383706	0.383557	0.393093			49	2.77771	2.65015	2.42096	0.335855	0.33327	0.303064	0.324063
	50	3.19916	2.97333	3.0014	0.401971	0.377621	0.375912	0.385168			50	2.76764	2.60773	2.35199	0.334637	0.327935	0.29443	0.319001
	51	3.08868	2.90985	2.92755	0.388089	0.369559	0.366663	0.374771			51	2.70782	2.54059	2.29309	0.327404	0.319492	0.287057	0.311318
	52	3.02612	2.87903	2.87018	0.380229	0.365645	0.359478	0.36845			52	2.62512	2.48535	2.21649	0.317405	0.312545	0.277468	0.302473
	53	2.95807	2.81982	2.81555	0.371678	0.358125	0.352635	0.360813			53	2.57355	2.41608	2.17102	0.31117	0.303834	0.271776	0.295593
	54	2.9126	2.77069	2.77924	0.365965	0.351885	0.348088	0.355313			54	2.54608	2.36084	2.12097	0.307848	0.296887	0.26551	0.290082
	55	2.84821	2.73438	2.73956	0.357875	0.347274	0.343118	0.349422			55	2.50854	2.32422	2.08862	0.303309	0.292282	0.261461	0.285684
	56	2.79968	2.70294	2.70203	0.351777	0.343281	0.338417	0.344492			56	2.47131	2.2998	2.04102	0.298808	0.289211	0.255502	0.281174
	57	2.73193	2.63184	2.66571	0.343264	0.334251	0.333869	0.337128			57	2.42737	2.26624	1.97144	0.293495	0.284991	0.246792	0.275092
	58	2.70142	2.60284	2.62543	0.339431	0.330568	0.328824	0.332941			58	2.36145	2.22198	1.94824	0.285524	0.279425	0.243887	0.269612
	59	2.65747	2.5531	2.57324	0.333908	0.324251	0.322287	0.326815			59	2.34406	2.17651	1.88354	0.283422	0.273707	0.235788	0.264306
	60	2.59766	2.50854	2.54761	0.326393	0.318592	0.319077	0.321354			60	2.30957	2.13074	1.84784	0.279252	0.267951	0.231319	0.259507
	61	2.56714	2.47162	2.4469	0.322559	0.313903	0.306464	0.314308			61	2.26929	2.09229	1.80634	0.274381	0.263116	0.226124	0.25454
	62	2.52533	2.4115	2.39685	0.317305	0.306267	0.300195	0.307922			62	2.21161	2.06604	1.77429	0.267407	0.259815	0.222112	0.249778
	63	2.46979	2.41547	2.34253	0.310327	0.306772	0.293392	0.303497			63	2.16492	2.02026	1.70135	0.261762	0.254058	0.212981	0.242933
	64	2.43805	2.33551	2.33276	0.306338	0.296616	0.292168	0.298374			64	2.10449	2.00012	1.69159	0.254455	0.251525	0.211759	0.239246
	65	2.3877	2.30164	2.26776	0.300012	0.292315	0.284027	0.292118			65	2.05902	1.95801	1.66779	0.248957	0.24623	0.20878	0.234656
	66	2.35016	2.27661	2.23663	0.295295	0.289136	0.280128	0.288186			66	1.99036	1.94061	1.62415	0.240656	0.244041	0.203317	0.229338
	67	2.31506	2.24152	2.23297	0.290885	0.284679	0.27967	0.285078			67	1.98273	1.95618	1.59485	0.239733	0.245999	0.199649	0.22846
	68	2.28119	2.23389	2.18353	0.286629	0.28371	0.273478	0.281272			68	1.97479	1.88934	1.53412	0.238773	0.237594	0.192046	0.222804
	69	2.23846	2.20123	2.15302	0.28126	0.279562	0.269656	0.276826			69	1.94702	1.87469	1.53198	0.235415	0.235752	0.191778	0.220982
	70	2.20428	2.12982	2.11639	0.276966	0.270493	0.265069	0.270842			70	1.92383	1.83746	1.492	0.232612	0.23107	0.186774	0.216818
	71	2.16461	2.10052	2.07184	0.271981	0.266772	0.259489	0.266081			71	1.8866	1.79565	1.46942	0.22811	0.225812	0.183947	0.212623
	72	2.12524	2.07611	2.03033	0.267034	0.263672	0.25429	0.261665			72	1.86035	1.77948	1.44073	0.224936	0.223779	0.180355	0.20969
	73	2.10541	2.05078	2.01111	0.264543	0.260455	0.251883	0.25896			73	1.81732	1.7688	1.40442	0.219733	0.222435	0.17581	0.205993
	74	2.08954	2.01752	1.97357	0.262549	0.256231	0.247181	0.25532			74	1.79077	1.72089	1.39038	0.216523	0.216411	0.174052	0.202329
	75	2.04651	2.00378	1.96411	0.257142	0.254486	0.245996	0.252541			75	1.76086	1.70013	1.37939	0.212907	0.2138	0.172677	0.199794
	76	2.04315	1.97052	1.94763	0.25672	0.250262	0.243932	0.250304			76	1.74133	1.67358	1.34125	0.210545	0.210461	0.167902	0.196303
	77	2.02606	1.96045	1.89972	0.254572	0.248983	0.237932	0.247162			77	1.73431	1.66412	1.32996	0.209697	0.209271	0.166489	0.195152
	78	1.9809	1.93329	1.87408	0.248898	0.245533	0.23472	0.243051			78	1.67053	1.64093	1.29333	0.201985	0.206355	0.161903	0.190081
	79	1.94336	1.90704	1.84906	0.244181	0.242199	0.231587	0.239322			79	1.62048	1.62079	1.28265	0.195933	0.203822	0.160566	0.186774
	80	1.92627	1.87653	1.82159	0.242034	0.238325	0.228146	0.236168			80	1.57867	1.60889	1.25153	0.190878	0.202326	0.156671	0.183292
	81	1.91925	1.87225	1.79291	0.241152	0.237781	0.224554	0.234496			81	1.54785	1.58325	1.23108	0.187152	0.199102	0.154111	0.180121
	82	1.89423	1.85059	1.77124	0.238008	0.23503	0.22184	0.231626			82	1.55487	1.56525	1.21521	0.188	0.196838	0.152124	0.178987
	83	1.86432	1.82617	1.76697	0.23425	0.231929	0.221305	0.229161			83	1.54175	1.55762	1.20483	0.186414	0.195879	0.150825	0.177706
	84	1.8457	1.78223	1.74774	0.23191	0.226348	0.218897	0.225718			84	1.48193	1.56158	1.18469	0.179181	0.196376	0.148304	0.17462
	85	1.82404	1.77155	1.69312	0.229189	0.224992	0.212056	0.222079			85	1.47278	1.5567	1.15631	0.178075	0.195763	0.144751	0.172863
	86	1.81091	1.76239	1.69708	0.227539	0.223829	0.212552	0.221306			86	1.44684	1.51886	1.16455	0.174938	0.191004	0.145782	0.170575
	87	1.79047	1.72821	1.65741	0.224971	0.219488	0.207583	0.217347			87	1.41144	1.51367	1.1377	0.170658	0.190352	0.142421	0.16781
	88	1.77704	1.74042	1.65253	0.223283	0.221038	0.206972	0.217098			88	1.42334	1.48956	1.15417	0.172097	0.18732	0.144483	0.167967
	89	1.75232	1.70654	1.6098	0.220177	0.216735	0.20162	0.212844			89	1.39008	1.4743	1.10779	0.168075	0.185401	0.138677	0.164051
	90	1.73523	1.68976	1.61346	0.21803	0.214604	0.202079	0.211571			90	1.39557	1.48315	1.09253	0.168739	0.186514	0.136767	0.164006
	91	1.71967	1.67267	1.58325	0.216075	0.212434	0.198295	0.208935			91	1.36749	1.47705	1.08093	0.165344	0.185746	0.135314	0.162135
	92	1.698	1.65009	1.55518	0.213352	0.209566	0.19478	0.205899			92	1.37756	1.48407	1.0611	0.166562	0.186629	0.132832	0.162008
	93	1.67236	1.6098	1.5387	0.21013	0.204449	0.192715	0.202432			93	1.33942	1.45477	1.03363	0.16195	0.182945	0.129393	0.158096
	94	1.65955	1.62506	1.5155	0.208521	0.206387	0.18981	0.201573			94	1.31531	1.45172	1.02783	0.159035	0.182561	0.128667	0.156754
	95	1.64001	1.61133	1.51398	0.206066	0.204643	0.189619	0.200109			95	1.29272	1.42029	1.01318	0.156304	0.178609	0.126833	0.153915
	96	1.62079	1.59088	1.49597	0.203651	0.202046	0.187364	0.197687			96	1.29486	1.41296	1.01318	0.156562	0.177687	0.126833	0.153694
	97	1.59088	1.59088	1.47675	0.199892	0.202046	0.184956	0.195632			97	1.29852	1.39435	1.00494	0.157005	0.175346	0.125802	0.152718
	98	1.57745	1.56738	1.45782	0.198205	0.199062	0.182586	0.193284			98	1.28906	1.39587	0.98938	0.155861	0.175538	0.123854	0.151751
	99	1.55731	1.55792	1.45844	0.195674	0.19786	0.182663	0.192066			99	1.25092	1.38641	0.996399	0.15125	0.174348	0.124733	0.15011
	100	1.55212	1.56036	1.43494	0.195022	0.19817	0.17972	0.190971			100	1.22467	1.38092	0.992432	0.148076	0.173658	0.124236	0.148656
	101	1.54175	1.53656	1.42609	0.193719	0.195147	0.178612	0.189159			101	1.20728	1.38947	0.976257	0.145973	0.174733	0.122211	0.147639
	102	1.5213	1.52039	1.41296	0.19115	0.193094	0.176967	0.18707			102	1.18713	1.35773	0.941162	0.143537	0.170741	0.117818	0.144032
	103	1.50177	1.51306	1.38977	0.188696	0.192163	0.174063	0.184974			103	1.19568	1.3562	0.949402	0.14457	0.170549	0.118849	0.144656
	104	1.48651	1.49048	1.39465	0.186778	0.189295	0.174674	0.183582			104	1.17371	1.35193	0.931702	0.141914	0.170012	0.116634	0.142853
	105	1.47369	1.47644	1.36749	0.185168	0.187512	0.171272	0.181317			105	1.18103	1.37024	0.937805	0.142799	0.172315	0.117398	0.14417
	106	1.45508	1.46332	1.37787	0.182829	0.185846	0.172572	0.180416			106	1.17615	1.36169	0.913086	0.142209	0.171239	0.114303	0.142584
	107	1.44562	1.45111	1.34491	0.181641	0.184295	0.168444	0.178127			107	1.16547	1.34552	0.914917	0.140918	0.169206	0.114532	0.141552
	108	1.43402	1.43707	1.33881	0.180183	0.182512	0.16768	0.176792			108	1.16516	1.34705	0.916748	0.14088	0.169398	0.114762	0.14168
	109	1.42883	1.42456	1.32599	0.179531	0.180923	0.166074	0.17551			109	1.15387	1.34186	0.89447	0.139515	0.168746	0.111973	0.140078
	110	1.41449	1.41907	1.32935	0.177729	0.180226	0.166495	0.174817			110	1.15021	1.35864	0.880432	0.139073	0.170856	0.110215	0.140048
	111	0.251465	0.118713	0.327454	0.0315963	0.0150769	0.0410122	0.0292285			111	0.0918579	0.248108	0.0198364	0.0111066	0.0312008	0.00248319	0.0149302
	112	0.0100708	0.0088501	0.0115967	0.00126539	0.00112399	0.00145244	0.0012806			112	0.0161743	0.00976563	0.00823975	0.00195565	0.00122808	0.00103148	0.00140507
	113	0.00671387	0.00946045	0.00823975	0.000843591	0.0012015	0.00103199	0.0010257			113	0.0088501	0.00823975	0.00823975	0.00107007	0.00103619	0.00103148	0.00104591
	114	0.00732422	0.0088501	0.010376	0.000920281	0.00112399	0.00129955	0.00111461			114	0.0109863	0.00793457	0.00915527	0.00132836	0.000997812	0.00114609	0.00115742
	115	0.00762939	0.00976563	0.00915527	0.000958625	0.00124026	0.00114666	0.00111518			115	0.00823975	0.00854492	0.00854492	0.000996274	0.00107457	0.00106968	0.00104684
	116	0.00854492	0.00823975	0.00671387	0.00107366	0.00104647	0.000840883	0.000987005			116	0.0100708	0.00854492	0.010376	0.00121767	0.00107457	0.0012989	0.00119705
	117	0.00671387	0.0088501	0.00793457	0.000843591	0.00112399	0.00099377	0.000987116			117	0.0106812	0.00732422	0.00976563	0.00129147	0.000921057	0.00122249	0.00114501
	118	0.00793457	0.010376	0.00762939	0.000996971	0.00131778	0.000955548	0.0010901			118	0.0100708	0.00854492	0.00915527	0.00121767	0.00107457	0.00114609	0.00114611
	119	0.00701904	0.00915527	0.00732422	0.000881935	0.00116275	0.000917327	0.000987336			119	0.0106812	0.00976563	0.00854492	0.00129147	0.00122808	0.00106968	0.00119641
	120	0.00732422	0.0088501	0.00854492	0.000920281	0.00112399	0.00107021	0.00103816			120	0.0119019	0.0119019	0.010376	0.00143907	0.00149672	0.0012989	0.00141156
	121	0.0146484	0.012207	0.0100708	0.00184056	0.00155032	0.00126132	0.00155073			121	0.0216675	1.01563	1.47614	0.00261983	0.127721	0.184788	0.105043
	122	1.44135	0.022583	1.65039	0.181104	0.00286811	0.206704	0.130225			122	2.23267	2.61902	2.27783	0.269954	0.329355	0.285146	0.294818
	123	2.789	2.12921	2.72766	0.350435	0.270416	0.341628	0.320826			123	2.99103	2.91229	2.66144	0.361647	0.366235	0.333168	0.353684
	124	3.07739	2.79541	3.01422	0.386671	0.355025	0.377518	0.373071			124	3.31909	3.14301	2.96173	0.401313	0.395249	0.370759	0.389107
	125	3.3197	3.06274	3.29102	0.417117	0.388977	0.412186	0.406093			125	3.58612	3.41309	3.24585	0.4336	0.429213	0.406327	0.423047
	126	3.55988	3.31238	3.508	0.447295	0.420682	0.439362	0.43578			126	3.83789	3.59467	3.50403	0.464042	0.452048	0.438646	0.451579
	127	3.7912	3.49915	3.72192	0.47636	0.444402	0.466154	0.462306			127	4.03931	3.78387	3.71918	0.488396	0.475841	0.46558	0.476605
	128	3.95172	3.6972	3.92395	0.49653	0.469555	0.491458	0.485847			128	4.26971	3.94073	3.92731	0.516253	0.495567	0.491634	0.501151
	129	4.15924	3.87756	4.09332	0.522604	0.492461	0.51267	0.509245			129	4.47662	4.11591	4.08875	0.541271	0.517596	0.511844	0.52357
	130	4.29443	4.04755	4.23492	0.539591	0.51405	0.530405	0.528015			130	4.54803	4.26483	4.22211	0.549905	0.536324	0.528538	0.538256
	131	4.45068	4.18915	4.39209	0.559223	0.532034	0.55009	0.547116			131	4.73053	4.39087	4.38538	0.571971	0.552174	0.548977	0.557707
	132	4.5929	4.3457	4.5343	0.577093	0.551916	0.567901	0.565637			132	4.85138	4.51782	4.534	0.586584	0.568138	0.567582	0.574101
	133	4.70398	4.46991	4.63928	0.59105	0.567691	0.58105	0.57993			133	4.96979	4.6051	4.65057	0.600901	0.579114	0.582174	0.587396
	134	4.87549	4.5816	4.77356	0.6126	0.581876	0.597868	0.597448			134	5.1236	4.71771	4.72321	0.619498	0.593276	0.591267	0.601347
	135	4.92096	4.71924	4.90906	0.618314	0.599357	0.614838	0.610836			135	5.16296	4.79462	4.84344	0.624257	0.602947	0.606318	0.611174
	136	5.05554	4.83307	4.98993	0.635223	0.613814	0.624967	0.624668			136	5.3244	4.92065	4.93805	0.643777	0.618796	0.618162	0.626912
	137	5.11444	4.89807	5.07751	0.642624	0.622069	0.635936	0.633543			137	5.38635	4.98688	5.05615	0.651267	0.627125	0.632946	0.637113
	138	5.2298	4.98047	5.15198	0.657119	0.632534	0.645263	0.644972			138	5.48737	5.06226	5.11353	0.663481	0.636605	0.640129	0.646738
	139	5.31799	5.05737	5.2417	0.6682	0.6423	0.6565	0.655667			139	5.60242	5.18188	5.18158	0.677392	0.651647	0.648648	0.659229
	140	5.36865	5.13885	5.31281	0.674565	0.652649	0.665406	0.664207			140	5.62012	5.21027	5.21729	0.679532	0.655218	0.653118	0.662623
	141	5.43396	5.22827	5.36102	0.682772	0.664005	0.671444	0.67274			141	5.67963	5.28687	5.30518	0.686728	0.66485	0.66412	0.6719
	142	5.5191	5.27435	5.45258	0.693469	0.669857	0.682912	0.68208			142	5.75958	5.3537	5.38147	0.696395	0.673255	0.673671	0.681107
	143	5.56366	5.38574	5.5246	0.699068	0.684004	0.691932	0.691668			143	5.80811	5.36865	5.43549	0.702262	0.675135	0.680433	0.685943
	144	5.64728	5.41718	5.53436	0.709575	0.687997	0.693154	0.696909			144	5.8905	5.4483	5.46082	0.712224	0.685151	0.683604	0.69366
	145	5.67627	5.4657	5.63873	0.713218	0.694159	0.706226	0.704534			145	5.91736	5.50171	5.52307	0.715472	0.691868	0.691397	0.699579
	146	5.7724	5.52429	5.68542	0.725296	0.7016	0.712074	0.71299			146	5.96863	5.54382	5.55145	0.721671	0.697163	0.694949	0.704594
	147	5.78186	5.59296	5.70648	0.726485	0.710322	0.714712	0.717173			147	6.03851	5.59326	5.60242	0.73012	0.70338	0.70133	0.71161
	148	5.8371	5.61523	5.76843	0.733426	0.71315	0.722471	0.723015			148	6.08124	5.65735	5.62714	0.735287	0.71144	0.704424	0.71705
	149	5.90942	5.64575	5.84259	0.742513	0.717026	0.731759	0.730433			149	6.08948	5.67841	5.69092	0.736283	0.714088	0.712409	0.720927
	150	5.95581	5.71777	5.82947	0.748341	0.726173	0.730116	0.734877			150	6.11267	5.68848	5.70618	0.739087	0.715355	0.714319	0.72292
	151	5.99884	5.76111	5.8905	0.753748	0.731677	0.737759	0.741062			151	6.16974	5.75226	5.76721	0.745987	0.723375	0.721959	0.730441
	152	6.04553	5.79193	5.93628	0.759615	0.735592	0.743493	0.746233			152	6.21674	5.79102	5.77545	0.75167	0.72825	0.72299	0.734303
	153	6.04095	5.80078	5.96252	0.759039	0.736716	0.74678	0.747511			153	6.25305	5.81055	5.83344	0.75606	0.730706	0.73025	0.739005
	154	6.10779	5.87311	5.99243	0.767438	0.745902	0.750526	0.754622			154	6.23199	5.83252	5.84625	0.753514	0.733469	0.731853	0.739612
	155	6.12823	5.89447	5.9967	0.770006	0.748614	0.751061	0.75656			155	6.30524	5.8316	5.85052	0.762371	0.733353	0.732388	0.742704
	156	6.13739	5.9137	5.98969	0.771157	0.751057	0.750183	0.757465			156	6.26587	5.88959	5.87128	0.75761	0.740645	0.734987	0.744414
	157	6.16058	5.93292	6.10016	0.774071	0.753498	0.764018	0.763862			157	6.32874	5.87921	5.88257	0.765212	0.73934	0.7364	0.746984
	158	6.23444	5.96222	6.08917	0.783351	0.757219	0.762642	0.767737			158	6.34735	5.93048	5.91278	0.767462	0.745788	0.740182	0.751144
	159	6.22437	5.99304	6.10016	0.782086	0.761133	0.764018	0.769079			159	6.35101	5.93597	5.94269	0.767905	0.746478	0.743926	0.75277
	160	6.28784	5.99457	6.12274	0.790061	0.761327	0.766846	0.772745			160	6.40533	5.94849	5.96893	0.774473	0.748052	0.747211	0.756579
	161	6.27167	6.03973	6.16852	0.788029	0.767063	0.77258	0.775891			161	6.39496	5.99426	5.96313	0.773219	0.753808	0.746485	0.757837
	162	6.29425	6.07758	6.19049	0.790866	0.77187	0.775332	0.779356			162	6.4093	6.02081	5.98969	0.774953	0.757147	0.74981	0.760636
	163	6.28448	6.06903	6.17676	0.789638	0.770784	0.773612	0.778012			163	6.41693	6.03424	6.01044	0.775875	0.758836	0.752407	0.762373
	164	6.315	6.091	6.19598	0.793473	0.773574	0.776019	0.781022			164	6.45386	6.05896	6.00922	0.78034	0.761945	0.752255	0.764846
	165	6.38062	6.11786	6.21185	0.801718	0.776986	0.778007	0.78557			165	6.4801	6.05255	6.04462	0.783513	0.761138	0.756686	0.767113
	166	6.35315	6.15692	6.25031	0.798267	0.781946	0.782824	0.787679			166	6.50452	6.11633	6.05682	0.786466	0.769159	0.758213	0.771279
	167	6.39648	6.1499	6.24725	0.803711	0.781055	0.782441	0.789069			167	6.51703	6.09833	6.0965	0.787978	0.766895	0.763181	0.772685
	168	6.39221	6.16364	6.25519	0.803175	0.7828	0.783435	0.789803			168	6.56281	6.12457	6.06598	0.793514	0.770195	0.75936	0.774356
	169	6.39557	6.1676	6.26862	0.803597	0.783303	0.785117	0.790672			169	6.55884	6.09589	6.11115	0.793034	0.766589	0.765014	0.774879
	170	6.40747	6.20453	6.30615	0.805092	0.787993	0.789818	0.794301			170	6.55304	6.15692	6.10382	0.792332	0.774263	0.764097	0.776898
	171	6.41937	6.20453	6.29272	0.806587	0.787993	0.788136	0.794239			171	6.57562	6.15723	6.12885	0.795062	0.774302	0.76723	0.778865
	172	6.41785	6.20575	6.28967	0.806396	0.788148	0.787754	0.794099			172	6.56921	6.18561	6.14319	0.794287	0.777871	0.769025	0.780395
	173	6.45538	6.21399	6.33392	0.811112	0.789194	0.793296	0.797867			173	6.55457	6.17615	6.16913	0.792517	0.776682	0.772273	0.780491
	174	6.44623	6.22772	6.27289	0.809962	0.790938	0.785652	0.795517			174	6.61316	6.17584	6.16302	0.799601	0.776643	0.771508	0.782584
	175	6.44104	6.2677	6.33606	0.80931	0.796016	0.793564	0.79963			175	6.59363	6.19354	6.15173	0.79724	0.778869	0.770094	0.782068
	176	6.48773	6.30249	6.32721	0.815177	0.800434	0.792455	0.802689			176	6.61255	6.23535	6.16638	0.799528	0.784126	0.771928	0.785194
	177	6.50116	6.29364	6.37024	0.816864	0.79931	0.797845	0.804673			177	6.63177	6.18256	6.20789	0.801852	0.777488	0.777125	0.785488
	178	6.47766	6.28693	6.36108	0.813911	0.798458	0.796698	0.803022			178	6.65161	6.21124	6.21979	0.80425	0.781094	0.778614	0.787986
	179	6.5036	6.27777	6.37177	0.817171	0.797295	0.798036	0.804167			179	6.67389	6.24329	6.17889	0.806944	0.785125	0.773494	0.788521
	180	6.51855	6.2973	6.4151	0.819049	0.799775	0.803463	0.807429			180	6.66779	6.22833	6.20209	0.806207	0.783244	0.776399	0.788616
	181	6.51886	6.30676	6.40015	0.819088	0.800976	0.801591	0.807218			181	6.65924	6.26282	6.19293	0.805173	0.787581	0.775252	0.789335
	182	6.52344	6.32538	6.36719	0.819664	0.803341	0.797463	0.806823			182	6.6449	6.28265	6.22467	0.803439	0.790075	0.779225	0.790913
	183	6.53839	6.32385	6.4212	0.821542	0.803147	0.804227	0.809639			183	6.69708	6.27716	6.21887	0.809748	0.789384	0.778499	0.792544
	184	6.55426	6.3385	6.42334	0.823536	0.805007	0.804495	0.811013			184	6.6803	6.29028	6.25885	0.807719	0.791034	0.783504	0.794086
	185	6.5451	6.34796	6.46545	0.822385	0.806209	0.809769	0.812788			185	6.71326	6.28021	6.24237	0.811705	0.789768	0.781441	0.794305
	186	6.54877	6.33057	6.45233	0.822846	0.804	0.808126	0.811658			186	6.68152	6.28418	6.23352	0.807867	0.790267	0.780333	0.792822
	187	6.54907	6.34735	6.42609	0.822884	0.806131	0.80484	0.811285			187	6.66901	6.30341	6.27502	0.806354	0.792685	0.785528	0.794856
	188	6.6095	6.33606	6.41052	0.830477	0.804698	0.80289	0.812688			188	6.72638	6.31775	6.28632	0.813291	0.794489	0.786943	0.798241
	189	6.58234	6.39801	6.41205	0.827064	0.812565	0.803081	0.814237			189	6.74438	6.30768	6.32477	0.815467	0.793222	0.791756	0.800149
	190	6.62048	6.37054	6.43921	0.831857	0.809077	0.806483	0.815805			190	6.7276	6.30005	6.29242	0.813438	0.792263	0.787706	0.797803
	191	6.6037	6.38824	6.46301	0.829748	0.811325	0.809464	0.816846			191	6.73767	6.32843	6.29639	0.814656	0.795832	0.788203	0.799564
	192	6.60767	6.42883	6.43188	0.830247	0.81648	0.805565	0.817431			192	6.74561	6.33026	6.29974	0.815616	0.796062	0.788623	0.8001
	193	6.61621	6.40106	6.44775	0.83132	0.812953	0.807553	0.817275			193	6.74927	6.34888	6.31744	0.816059	0.798403	0.790839	0.801767
	194	6.63116	6.40839	6.46088	0.833198	0.813884	0.809197	0.81876			194	6.75201	6.30066	6.32843	0.81639	0.79234	0.792214	0.800315
	195	6.65192	6.39587	6.44043	0.835807	0.812294	0.806636	0.818245			195	6.76208	6.3559	6.38062	0.817607	0.799286	0.798748	0.805214
	196	6.63208	6.41174	6.49292	0.833314	0.814309	0.81321	0.820278			196	6.78589	6.37268	6.35315	0.820486	0.801396	0.795309	0.805731
	197	6.66992	6.42639	6.45264	0.838069	0.81617	0.808165	0.820801			197	6.78314	6.39374	6.34979	0.820154	0.804045	0.794888	0.806362
	198	6.64703	6.40656	6.48224	0.835193	0.813651	0.811872	0.820239			198	6.79504	6.3736	6.3324	0.821593	0.801512	0.792711	0.805272
	199	6.65955	6.41327	6.47583	0.836766	0.814503	0.811069	0.82078			199	6.80328	6.3681	6.33545	0.822589	0.80082	0.793093	0.805501
	200	6.65894	6.41113	6.4856	0.836689	0.814232	0.812293	0.821071			200	6.8396	6.4032	6.29517	0.82698	0.805234	0.788051	0.806755
	201	6.67297	6.45477	6.48102	0.838452	0.819774	0.811719	0.823315			201	6.83777	6.36749	6.29517	0.826759	0.800744	0.788051	0.805185
	202	6.68579	6.44775	6.51398	0.840063	0.818883	0.815848	0.824931			202	6.8103	6.37024	6.34827	0.823438	0.80109	0.794698	0.806408
	203	6.6626	6.44806	6.49292	0.837149	0.818922	0.81321	0.823094			203	6.8396	6.38702	6.31714	0.82698	0.8032	0.790801	0.806994
	204	6.68457	6.43616	6.51428	0.839909	0.817411	0.815885	0.824402			204	6.83167	6.41418	6.37146	0.826022	0.806615	0.797601	0.810079
	205	6.68457	6.4563	6.53015	0.839909	0.819968	0.817873	0.825917			205	6.86218	6.4093	6.34735	0.829711	0.806002	0.794583	0.810098
	206	6.71997	6.46698	6.52069	0.844357	0.821325	0.816688	0.827457			206	6.8692	6.43799	6.36932	0.830559	0.809609	0.797333	0.812501
	207	6.67755	6.48499	6.49384	0.839027	0.823612	0.813325	0.825322			207	6.86768	6.44012	6.37878	0.830376	0.809877	0.798517	0.812923
	208	6.69922	6.43372	6.52039	0.84175	0.817101	0.81665	0.825167			208	6.86615	6.38794	6.36566	0.830191	0.803315	0.796875	0.810127
	209	6.70654	6.49506	6.5274	0.84267	0.824891	0.817528	0.828363			209	6.86401	6.42059	6.34338	0.829932	0.807421	0.794086	0.81048
	210	6.67297	6.48773	6.53137	0.838452	0.82396	0.818026	0.826813			210	6.87531	6.4386	6.35376	0.831298	0.809686	0.795385	0.812123
	211	6.67755	6.46851	6.50696	0.839027	0.821519	0.814968	0.825172			211	6.85699	6.44928	6.37238	0.829083	0.811029	0.797716	0.812609
	212	6.72913	6.50055	6.50208	0.845508	0.825588	0.814357	0.828485			212	6.86157	6.4267	6.38153	0.829637	0.80819	0.798862	0.812229
	213	6.69006	6.46301	6.52008	0.840599	0.820821	0.816612	0.82601			213	6.85974	6.4212	6.37634	0.829416	0.807498	0.798212	0.811709
	214	6.75079	6.49078	6.50391	0.84823	0.824347	0.814586	0.829055			214	6.82068	6.44836	6.39984	0.824693	0.810914	0.801154	0.812253
	215	6.72607	6.47552	6.51031	0.845124	0.822409	0.815388	0.82764			215	6.86371	6.44958	6.3681	0.829896	0.811067	0.79718	0.812714
	216	6.78558	6.52924	6.54572	0.852601	0.829232	0.819823	0.833885			216	6.85516	6.45142	6.38947	0.828862	0.811298	0.799856	0.813339
	217	6.7572	6.49048	6.54785	0.849035	0.824309	0.82009	0.831145			217	6.8515	6.43799	6.40137	0.828419	0.809609	0.801345	0.813125
	218	6.71631	6.49139	6.55365	0.843897	0.824425	0.820816	0.829713			218	6.84662	6.41602	6.38062	0.827829	0.806847	0.798748	0.811141
	219	6.74347	6.45905	6.52435	0.84731	0.820318	0.817146	0.828258			219	6.90643	6.43738	6.41998	0.835061	0.809533	0.803675	0.81609
	220	6.74744	6.51031	6.53229	0.847809	0.826828	0.818141	0.830926			220	6.83899	6.43494	6.39526	0.826907	0.809226	0.80058	0.812238
	221	6.76117	6.53656	6.56464	0.849534	0.830162	0.822193	0.833963			221	6.87958	6.43768	6.41388	0.831814	0.80957	0.802911	0.814765
	222	6.74164	6.51001	6.56403	0.84708	0.82679	0.822116	0.831995			222	6.87714	6.45996	6.41968	0.831519	0.812372	0.803637	0.815843
	223	6.76636	6.521	6.54816	0.850186	0.828185	0.820128	0.832833			223	6.88995	6.45996	6.4032	0.833068	0.812372	0.801574	0.815672
	224	6.76575	6.52313	6.55609	0.85011	0.828456	0.821122	0.833229			224	6.9043	6.43677	6.42487	0.834803	0.809456	0.804287	0.816182
	225	6.79749	6.50787	6.52954	0.854098	0.826518	0.817796	0.832804			225	6.89667	6.49353	6.38184	0.833881	0.816594	0.7989	0.816458
	226	6.77307	6.52222	6.54999	0.851029	0.82834	0.820358	0.833242			226	6.87286	6.47095	6.40167	0.831002	0.813754	0.801383	0.81538
	227	6.76361	6.5094	6.5564	0.849841	0.826712	0.821161	0.832571			227	6.89392	6.44867	6.44196	0.833548	0.810953	0.806426	0.816976
	228	6.77887	6.52649	6.59302	0.851758	0.828883	0.825747	0.835463			228	6.86096	6.44531	6.42731	0.829563	0.81053	0.804592	0.814895
	229	6.73553	6.49109	6.58325	0.846312	0.824387	0.824523	0.831741			229	6.87317	6.50452	6.39191	0.831039	0.817976	0.800161	0.816392
	230	6.74866	6.51917	6.57379	0.847962	0.827953	0.823339	0.833085			230	6.8924	6.50482	6.44653	0.833365	0.818014	0.806999	0.819459
	231	6.78314	6.50848	6.55792	0.852295	0.826595	0.821351	0.833414			231	6.94061	6.48621	6.44653	0.839194	0.815673	0.806999	0.820622
	232	6.75476	6.54022	6.58905	0.848729	0.830626	0.82525	0.834868			232	6.88812	6.50696	6.42242	0.832847	0.818283	0.80398	0.81837
	233	6.75171	6.55029	6.58325	0.848345	0.831905	0.824523	0.834925			233	6.90979	6.47949	6.43097	0.835467	0.814828	0.805051	0.818449
	234	6.82556	6.51093	6.56555	0.857625	0.826907	0.822306	0.835613			234	6.92535	6.49231	6.44318	0.837349	0.81644	0.806579	0.820123
	235	6.76971	6.5564	6.56036	0.850607	0.832681	0.821656	0.834982			235	6.92169	6.4743	6.41815	0.836906	0.814176	0.803446	0.818176
	236	6.78162	6.5448	6.55029	0.852104	0.831208	0.820395	0.834569			236	6.90369	6.46942	6.474	0.83473	0.813562	0.810437	0.819576
	237	6.7392	6.54358	6.57623	0.846774	0.831053	0.823644	0.833824			237	6.8924	6.49597	6.44531	0.833365	0.816901	0.806846	0.819037
	238	6.78009	6.57471	6.56494	0.851911	0.835007	0.82223	0.836383			238	6.88416	6.49902	6.44501	0.832368	0.817284	0.806808	0.81882
	239	6.79718	6.52252	6.55365	0.854059	0.828379	0.820816	0.834418			239	6.94916	6.48254	6.4505	0.840227	0.815212	0.807495	0.820978
	240	6.79932	6.56128	6.57593	0.854328	0.833301	0.823607	0.837078			240	6.92657	6.51398	6.46088	0.837496	0.819166	0.808795	0.821819
